# Supplementary material for: 1-(4-Chloro­benzo­yl)-3-(3-methyl­pyridin-2-yl)thio­urea
Source: Acta Crystallogr Sect E Struct Rep Online. 2011 Aug 17;67(Pt 9):o2367. doi: 10.1107/S1600536811032375 (PMC3200797; doi:10.1107/S1600536811032375)
Supplement: Supplementary file 1 [file e-67-o2367-sup1.cif]

##############################################################################
#                                                                            #
# This CIF contains the data in a paper accepted for publication in          #
# Acta Crystallographica Section E. It conforms to the requirements of       #
# Notes for Authors for Acta Crystallographica Section E, and has been       #
# peer reviewed under the auspices of the IUCr Commission on Journals.       #
#                                                                            #
# Full details of the Crystallographic Information File format               #
# are given in the paper "The Crystallographic Information File (CIF):       #
# a New Standard Archive File for Crystallography" by S. R. Hall, F. H.      #
# Allen and I. D. Brown [Acta Cryst. (1991), A47, 655-685].                  #
#                                                                            #
# The current version of the core CIF dictionary is obtainable from          #
# ftp://ftp.iucr.org/pub/cif_core.dic.                                       #
#                                                                            #
# Software is freely available for graphical display of the structure(s)     #
# in this CIF. For information consult the CIF software page                 #
# http://www.iucr.org/resources/cif/software.                                #
#                                                                            #
# This file may be used for bona fide research purposes within the           #
# scientific community so long as proper attribution is given to the journal # 
# article from which it was obtained.                                        #
#                                                                            #
##############################################################################
data_global
_audit_creation_method     'form.cif (version 2.0)'
_journal_data_validation_number     ?
_journal_date_recd_electronic     2011-07-17
_journal_date_accepted     2011-08-10
_journal_name_full     'Acta Crystallographica, Section E'
_journal_year     2011
_journal_volume     67
_journal_issue      9
_journal_page_first     o2367
_journal_page_last     o2367
_journal_paper_category     QO
_journal_coeditor_code     YK2015
_publ_contact_author_name     'M. Sukeri M. Yusof'
_publ_contact_author_address
;
      Department of Chemical Sciences
      Faculty of Science and Technology
      Universiti Malaysia Terengganu
      21030 Kuaala Terengganu, Terengganu
      Malaysia
;
_publ_contact_author_email     'mohdsukeri@umt.edu.my'
_publ_contact_author_fax     '6 09 6683197'
_publ_contact_author_phone     '6 09 6683326'
_publ_section_title
;
1-(4-Chlorobenzoyl)-3-(3-methylpyridin-2-yl)thiourea
;
loop_
    _publ_author_name
    _publ_author_footnote
    _publ_author_address
    'Yusof, M.Sukeri M.' ?
;     Department of Chemical Sciences
      Faculty of Science and Technology
      Universiti Malaysia Terengganu
      21030 Kuala Terengganu, Terengganu
      Malaysia
;
    'Mushtari, Nurwahyuni A.' ?
;     Department of Chemical Sciences
      Faculty of Science and Technology
      Universiti Malaysia Terengganu
      21030 Kuala Terengganu, Terengganu
      Malaysia
;
    'Kadir, Maisara A.' ?
;     Department of Chemical Sciences
      Faculty of Science and Technology
      Universiti Malaysia Terengganu
      21030 Kuala Terengganu, Terengganu
      Malaysia
;
    'Yamin, Bohari M.' ?
;     School of Chemical Sciences and Food Technology
      Universiti  Kebangsaan Malaysia
      UKM 43500 Bangi Selangor
      Malaysia
;
data_I
_chemical_name_systematic
;
1-(4-Chlorobenzoyl)-3-(3-methylpyridin-2-yl)thiourea
;
_chemical_name_common     ?
_chemical_formula_moiety     'C14 H12 Cl N3 O S'
_chemical_formula_sum     'C14 H12 Cl N3 O S'
_chemical_formula_iupac     'C14 H12 Cl N3 O S'
_chemical_formula_weight     305.78
_chemical_melting_point     ?
_symmetry_cell_setting     monoclinic
_symmetry_space_group_name_H-M     'P 21/c'
_symmetry_space_group_name_Hall     '-P 2ybc'
loop_
    _symmetry_equiv_pos_as_xyz
    'x, y, z'
    '-x, y+1/2, -z+1/2'
    '-x, -y, -z'
    'x, -y-1/2, z-1/2'
_cell_length_a     7.8417(15)
_cell_length_b     7.1058(13)
_cell_length_c     25.585(5)
_cell_angle_alpha     90.00
_cell_angle_beta     93.405(4)
_cell_angle_gamma     90.00
_cell_volume     1423.1(5)
_cell_formula_units_Z     4
_cell_measurement_reflns_used     699
_cell_measurement_theta_min     1.59
_cell_measurement_theta_max     28.0
_cell_measurement_temperature     298
_exptl_crystal_description     slab
_exptl_crystal_colour     colourless
_exptl_crystal_size_max     0.44
_exptl_crystal_size_mid     0.31
_exptl_crystal_size_min     0.14
_exptl_crystal_density_diffrn     1.427
_exptl_crystal_density_meas     ?
_exptl_crystal_density_method     'not measured'
_exptl_crystal_F_000     632
_exptl_absorpt_coefficient_mu     0.413
_exptl_absorpt_correction_type     multi-scan
_exptl_absorpt_process_details     '(SADABS; Bruker, 2003)'
_exptl_absorpt_correction_T_min     0.8391
_exptl_absorpt_correction_T_max     0.9444
_exptl_special_details     ?
_diffrn_ambient_temperature     298
_diffrn_radiation_type     MoK\a
_diffrn_radiation_wavelength     0.71073
_diffrn_radiation_source     'fine-focus sealed tube'
_diffrn_radiation_monochromator     graphite
_diffrn_measurement_device_type
;
Bruker SMART APEX CCD area-detector
;
_diffrn_measurement_method     \w
_diffrn_detector_area_resol_mean     83.66
_diffrn_reflns_number     9917
_diffrn_reflns_av_R_equivalents     0.0297
_diffrn_reflns_av_sigmaI/netI     0.0363
_diffrn_reflns_theta_min     1.59
_diffrn_reflns_theta_max     28.00
_diffrn_reflns_theta_full     28.00
_diffrn_measured_fraction_theta_max     0.997
_diffrn_measured_fraction_theta_full     0.997
_diffrn_reflns_limit_h_min     -10
_diffrn_reflns_limit_h_max     10
_diffrn_reflns_limit_k_min     -9
_diffrn_reflns_limit_k_max     9
_diffrn_reflns_limit_l_min     -30
_diffrn_reflns_limit_l_max     33
_diffrn_standards_number     ?
_diffrn_standards_interval_count     ?
_diffrn_standards_interval_time     ?
_diffrn_standards_decay_%     ?
_refine_special_details
;
Refinement of <i>F</i>^2^ against ALL reflections. The weighted <i>R</i>-factor
<i>wR</i> and goodness of fit <i>S</i> are based on <i>F</i>^2^, conventional
<i>R</i>-factors <i>R</i> are based on <i>F</i>, with <i>F</i> set to zero for
negative <i>F</i>^2^. The threshold expression of <i>F</i>^2^ >
\s(<i>F</i>^2^) is used only for calculating <i>R</i>-factors(gt) <i>etc</i>.
and is not relevant to the choice of reflections for refinement.
<i>R</i>-factors based on <i>F</i>^2^ are statistically about twice as large
as those based on <i>F</i>, and <i>R</i>- factors based on ALL data will be
even larger.
;
_reflns_number_total     3421
_reflns_number_gt     2188
_reflns_threshold_expression     I>2/s(I)
_refine_ls_structure_factor_coef     Fsqd
_refine_ls_matrix_type     full
_refine_ls_R_factor_all     0.0891
_refine_ls_R_factor_gt     0.0531
_refine_ls_wR_factor_gt     0.1214
_refine_ls_wR_factor_ref     0.1391
_refine_ls_goodness_of_fit_ref     1.043
_refine_ls_restrained_S_all     1.043
_refine_ls_number_reflns     3421
_refine_ls_number_parameters     181
_refine_ls_number_restraints     0
_refine_ls_hydrogen_treatment     constr
_refine_ls_weighting_scheme     calc
_refine_ls_weighting_details
         'calc w=1/[\s^2^(Fo^2^)+(0.0722P)^2^+0.0755P] where P=(Fo^2^+2Fc^2^)/3'
_atom_sites_solution_hydrogens     geom
_atom_sites_solution_primary     direct
_atom_sites_solution_secondary     difmap
_refine_ls_shift/su_max     0.001
_refine_ls_shift/su_mean     0.000
_refine_diff_density_max     0.371
_refine_diff_density_min     -0.165
_refine_ls_extinction_method     none
_refine_ls_extinction_coef     ?
loop_
    _atom_type_symbol
    _atom_type_description
    _atom_type_scat_dispersion_real
    _atom_type_scat_dispersion_imag
    _atom_type_scat_source
    'C' 'C' 0.0033 0.0016
                         'International Tables Vol C Tables 4.2.6.8 and 6.1.1.4'
    'H' 'H' 0.0000 0.0000
                         'International Tables Vol C Tables 4.2.6.8 and 6.1.1.4'
    'N' 'N' 0.0061 0.0033
                         'International Tables Vol C Tables 4.2.6.8 and 6.1.1.4'
    'O' 'O' 0.0106 0.0060
                         'International Tables Vol C Tables 4.2.6.8 and 6.1.1.4'
    'S' 'S' 0.1246 0.1234
                         'International Tables Vol C Tables 4.2.6.8 and 6.1.1.4'
    'Cl' 'Cl' 0.1484 0.1585
                         'International Tables Vol C Tables 4.2.6.8 and 6.1.1.4'
_computing_data_collection     'SMART (Bruker, 2003)'
_computing_cell_refinement     'SAINT (Bruker, 2003)'
_computing_data_reduction     'SAINT (Bruker, 2003)'
_computing_structure_solution     'SHELXS97 (Sheldrick, 2008)'
_computing_structure_refinement     'SHELXL97 (Sheldrick, 2008)'
_computing_molecular_graphics     'SHELXTL (Sheldrick, 2008)'
_computing_publication_material
;
SHELXTL (Sheldrick, 2008), PARST (Nardelli, 1995) and PLATON
(Spek, 2009)
;
loop_
    _atom_site_type_symbol
    _atom_site_label
    _atom_site_fract_x
    _atom_site_fract_y
    _atom_site_fract_z
    _atom_site_U_iso_or_equiv
    _atom_site_adp_type
    _atom_site_calc_flag
    _atom_site_refinement_flags
    _atom_site_occupancy
    _atom_site_symmetry_multiplicity
    _atom_site_disorder_assembly
    _atom_site_disorder_group
    Cl Cl1 1.21606(9) 0.54075(13) 0.35489(3) 0.0897(3) Uani d . 1 1 . .
    S S1 0.45565(8) 0.34425(9) 0.08001(2) 0.0597(2) Uani d . 1 1 . .
    O O1 0.4546(2) 0.6680(3) 0.23221(6) 0.0657(5) Uani d . 1 1 . .
    N N1 0.5639(2) 0.4758(3) 0.17178(7) 0.0496(5) Uani d . 1 1 . .
    H H1A 0.6480 0.4014 0.1669 0.060 Uiso calc R 1 1 . .
    N N2 0.3126(2) 0.6067(3) 0.13694(7) 0.0501(5) Uani d . 1 1 . .
    H H2A 0.3116 0.6688 0.1658 0.060 Uiso calc R 1 1 . .
    N N3 0.0289(2) 0.5707(3) 0.10740(8) 0.0604(5) Uani d . 1 1 . .
    C C2 0.8891(3) 0.5112(3) 0.23027(9) 0.0485(5) Uani d . 1 1 . .
    H H2B 0.8932 0.4886 0.1946 0.058 Uiso calc R 1 1 . .
    C C3 1.0381(3) 0.5047(3) 0.26218(10) 0.0537(6) Uani d . 1 1 . .
    H H3A 1.1421 0.4772 0.2483 0.064 Uiso calc R 1 1 . .
    C C4 1.0291(3) 0.5398(3) 0.31489(9) 0.0552(6) Uani d . 1 1 . .
    C C5 0.8769(3) 0.5791(3) 0.33639(9) 0.0582(6) Uani d . 1 1 . .
    H H5A 0.8734 0.6016 0.3721 0.070 Uiso calc R 1 1 . .
    C C6 0.7299(3) 0.5850(3) 0.30452(8) 0.0537(6) Uani d . 1 1 . .
    H H6A 0.6264 0.6120 0.3188 0.064 Uiso calc R 1 1 . .
    C C1 0.7344(3) 0.5511(3) 0.25111(8) 0.0429(5) Uani d . 1 1 . .
    C C7 0.5720(3) 0.5711(3) 0.21855(8) 0.0465(5) Uani d . 1 1 . .
    C C8 0.4375(3) 0.4836(3) 0.13118(8) 0.0446(5) Uani d . 1 1 . .
    C C9 0.1793(3) 0.6406(3) 0.09725(8) 0.0437(5) Uani d . 1 1 . .
    C C10 -0.0985(3) 0.6033(4) 0.07152(12) 0.0758(8) Uani d . 1 1 . .
    H H10A -0.2062 0.5565 0.0777 0.091 Uiso calc R 1 1 . .
    C C11 -0.0802(4) 0.7006(4) 0.02671(12) 0.0784(9) Uani d . 1 1 . .
    H H11A -0.1723 0.7180 0.0026 0.094 Uiso calc R 1 1 . .
    C C12 0.0767(4) 0.7723(4) 0.01786(10) 0.0689(7) Uani d . 1 1 . .
    H H12A 0.0919 0.8398 -0.0127 0.083 Uiso calc R 1 1 . .
    C C13 0.2135(3) 0.7461(3) 0.05369(8) 0.0508(5) Uani d . 1 1 . .
    C C14 0.3859(4) 0.8282(4) 0.04571(12) 0.0781(8) Uani d . 1 1 . .
    H H14A 0.3823 0.8960 0.0132 0.117 Uiso calc R 1 1 . .
    H H14B 0.4686 0.7289 0.0448 0.117 Uiso calc R 1 1 . .
    H H14C 0.4172 0.9125 0.0740 0.117 Uiso calc R 1 1 . .
loop_
    _atom_site_aniso_label
    _atom_site_aniso_U_11
    _atom_site_aniso_U_22
    _atom_site_aniso_U_33
    _atom_site_aniso_U_12
    _atom_site_aniso_U_13
    _atom_site_aniso_U_23
    Cl1 0.0655(5) 0.1158(7) 0.0829(5) -0.0260(4) -0.0364(4) 0.0270(4)
    S1 0.0599(4) 0.0634(4) 0.0533(4) 0.0146(3) -0.0178(3) -0.0192(3)
    O1 0.0578(10) 0.0846(13) 0.0529(10) 0.0209(9) -0.0111(8) -0.0216(9)
    N1 0.0472(10) 0.0533(11) 0.0462(10) 0.0133(8) -0.0145(8) -0.0115(8)
    N2 0.0474(10) 0.0602(12) 0.0416(10) 0.0094(9) -0.0065(8) -0.0091(8)
    N3 0.0439(11) 0.0756(14) 0.0614(12) 0.0035(10) 0.0013(9) 0.0011(10)
    C2 0.0529(13) 0.0471(13) 0.0443(12) -0.0004(10) -0.0076(10) -0.0045(9)
    C3 0.0443(13) 0.0532(14) 0.0629(15) -0.0014(10) -0.0043(11) 0.0023(11)
    C4 0.0547(14) 0.0499(14) 0.0579(14) -0.0154(11) -0.0227(12) 0.0120(11)
    C5 0.0666(16) 0.0654(16) 0.0411(12) -0.0146(13) -0.0087(11) 0.0011(11)
    C6 0.0521(13) 0.0615(15) 0.0467(13) -0.0054(11) -0.0057(10) -0.0036(11)
    C1 0.0483(12) 0.0382(11) 0.0408(11) -0.0016(9) -0.0078(9) -0.0026(9)
    C7 0.0478(12) 0.0487(13) 0.0423(12) 0.0026(10) -0.0046(10) -0.0046(10)
    C8 0.0431(12) 0.0467(12) 0.0429(11) 0.0010(9) -0.0068(9) -0.0021(9)
    C9 0.0426(12) 0.0454(12) 0.0422(11) 0.0077(9) -0.0047(9) -0.0048(9)
    C10 0.0441(14) 0.092(2) 0.090(2) 0.0071(14) -0.0097(14) -0.0119(18)
    C11 0.074(2) 0.083(2) 0.0737(19) 0.0307(16) -0.0323(15) -0.0139(16)
    C12 0.096(2) 0.0565(16) 0.0528(15) 0.0230(15) -0.0098(14) 0.0027(12)
    C13 0.0644(15) 0.0406(12) 0.0471(12) 0.0067(11) 0.0003(11) -0.0024(10)
    C14 0.088(2) 0.0666(18) 0.0811(19) -0.0112(15) 0.0187(16) 0.0070(15)
_geom_special_details
;
All e.s.d.'s (except the e.s.d. in the dihedral angle between two l.s. planes)
are estimated using the full covariance matrix. The cell e.s.d.'s are taken
into account individually in the estimation of e.s.d.'s in distances, angles
and torsion angles; correlations between e.s.d.'s in cell parameters are only
used when they are defined by crystal symmetry. An approximate (isotropic)
treatment of cell e.s.d.'s is used for estimating e.s.d.'s involving l.s.
planes.
;
loop_
    _geom_bond_atom_site_label_1
    _geom_bond_atom_site_label_2
    _geom_bond_site_symmetry_2
    _geom_bond_distance
    _geom_bond_publ_flag
    Cl1 C4 . 1.738(2) ?
    S1 C8 . 1.654(2) ?
    O1 C7 . 1.218(3) ?
    N1 C7 . 1.373(3) ?
    N1 C8 . 1.394(2) ?
    N1 H1A . 0.8600 ?
    N2 C8 . 1.328(3) ?
    N2 C9 . 1.434(3) ?
    N2 H2A . 0.8600 ?
    N3 C9 . 1.320(3) ?
    N3 C10 . 1.337(3) ?
    C2 C3 . 1.385(3) ?
    C2 C1 . 1.383(3) ?
    C2 H2B . 0.9300 ?
    C3 C4 . 1.377(3) ?
    C3 H3A . 0.9300 ?
    C4 C5 . 1.372(4) ?
    C5 C6 . 1.372(3) ?
    C5 H5A . 0.9300 ?
    C6 C1 . 1.390(3) ?
    C6 H6A . 0.9300 ?
    C1 C7 . 1.487(3) ?
    C9 C13 . 1.382(3) ?
    C10 C11 . 1.354(4) ?
    C10 H10A . 0.9300 ?
    C11 C12 . 1.363(4) ?
    C11 H11A . 0.9300 ?
    C12 C13 . 1.382(3) ?
    C12 H12A . 0.9300 ?
    C13 C14 . 1.498(4) ?
    C14 H14A . 0.9600 ?
    C14 H14B . 0.9600 ?
    C14 H14C . 0.9600 ?
loop_
    _geom_angle_atom_site_label_1
    _geom_angle_atom_site_label_2
    _geom_angle_atom_site_label_3
    _geom_angle_site_symmetry_1
    _geom_angle_site_symmetry_3
    _geom_angle
    _geom_angle_publ_flag
    C7 N1 C8 . . 128.59(18) ?
    C7 N1 H1A . . 115.7 ?
    C8 N1 H1A . . 115.7 ?
    C8 N2 C9 . . 122.93(17) ?
    C8 N2 H2A . . 118.5 ?
    C9 N2 H2A . . 118.5 ?
    C9 N3 C10 . . 116.1(2) ?
    C3 C2 C1 . . 120.5(2) ?
    C3 C2 H2B . . 119.7 ?
    C1 C2 H2B . . 119.7 ?
    C4 C3 C2 . . 118.7(2) ?
    C4 C3 H3A . . 120.6 ?
    C2 C3 H3A . . 120.6 ?
    C3 C4 C5 . . 121.7(2) ?
    C3 C4 Cl1 . . 119.1(2) ?
    C5 C4 Cl1 . . 119.12(19) ?
    C6 C5 C4 . . 119.2(2) ?
    C6 C5 H5A . . 120.4 ?
    C4 C5 H5A . . 120.4 ?
    C5 C6 C1 . . 120.6(2) ?
    C5 C6 H6A . . 119.7 ?
    C1 C6 H6A . . 119.7 ?
    C6 C1 C2 . . 119.2(2) ?
    C6 C1 C7 . . 117.6(2) ?
    C2 C1 C7 . . 123.05(19) ?
    O1 C7 N1 . . 122.2(2) ?
    O1 C7 C1 . . 122.05(18) ?
    N1 C7 C1 . . 115.77(19) ?
    N2 C8 N1 . . 116.12(18) ?
    N2 C8 S1 . . 125.52(16) ?
    N1 C8 S1 . . 118.34(15) ?
    N3 C9 C13 . . 125.6(2) ?
    N3 C9 N2 . . 114.81(19) ?
    C13 C9 N2 . . 119.6(2) ?
    N3 C10 C11 . . 123.9(3) ?
    N3 C10 H10A . . 118.1 ?
    C11 C10 H10A . . 118.1 ?
    C10 C11 C12 . . 118.3(3) ?
    C10 C11 H11A . . 120.9 ?
    C12 C11 H11A . . 120.9 ?
    C11 C12 C13 . . 120.8(2) ?
    C11 C12 H12A . . 119.6 ?
    C13 C12 H12A . . 119.6 ?
    C9 C13 C12 . . 115.3(2) ?
    C9 C13 C14 . . 122.8(2) ?
    C12 C13 C14 . . 121.9(2) ?
    C13 C14 H14A . . 109.5 ?
    C13 C14 H14B . . 109.5 ?
    H14A C14 H14B . . 109.5 ?
    C13 C14 H14C . . 109.5 ?
    H14A C14 H14C . . 109.5 ?
    H14B C14 H14C . . 109.5 ?
loop_
    _geom_hbond_atom_site_label_D
    _geom_hbond_atom_site_label_H
    _geom_hbond_atom_site_label_A
    _geom_hbond_site_symmetry_D
    _geom_hbond_site_symmetry_H
    _geom_hbond_site_symmetry_A
    _geom_hbond_distance_DH
    _geom_hbond_distance_HA
    _geom_hbond_distance_DA
    _geom_hbond_angle_DHA
    _geom_hbond_publ_flag
    N2 H2A O1 . . 1_555 0.86 1.98 2.655(2) 135 yes
    C2 H2B N3 . . 1_655 0.93 2.59 3.417(3) 148 yes
_iucr_refine_instructions_details
;
TITL bobx27m in P2(1)/c
CELL 0.71073   7.8417   7.1058  25.5848  90.000  93.405  90.000
ZERR    4.00   0.0015   0.0013   0.0045   0.000   0.004   0.000
LATT 1
SYMM -X, 0.5+Y, 0.5-Z
SFAC C  H  N  O  S  Cl
UNIT 56 48 12 4 4 4
L.S. 20
OMIT -3 56
ACTA
BOND $H
FMAP 2 2 60
PLAN 15
SIZE 0.44 0.31 0.14
TEMP 0
WGHT    0.072200    0.075500
FVAR       0.61074
CL1   6    1.216063    0.540746    0.354887    11.00000    0.06547    0.11578 =
         0.08287    0.02697   -0.03637   -0.02602
S1    5    0.455654    0.344251    0.080012    11.00000    0.05987    0.06341 =
         0.05328   -0.01918   -0.01783    0.01456
O1    4    0.454578    0.668032    0.232210    11.00000    0.05776    0.08464 =
         0.05289   -0.02160   -0.01110    0.02090
N1    3    0.563909    0.475784    0.171777    11.00000    0.04725    0.05327 =
         0.04623   -0.01146   -0.01454    0.01326
AFIX  43
H1A   2    0.647997    0.401405    0.166886    11.00000   -1.20000
AFIX   0
N2    3    0.312569    0.606694    0.136940    11.00000    0.04741    0.06017 =
         0.04161   -0.00906   -0.00648    0.00939
AFIX  43
H2A   2    0.311585    0.668837    0.165765    11.00000   -1.20000
AFIX   0
N3    3    0.028916    0.570681    0.107403    11.00000    0.04394    0.07555 =
         0.06139    0.00108    0.00129    0.00347
C2    1    0.889124    0.511222    0.230270    11.00000    0.05294    0.04707 =
         0.04428   -0.00447   -0.00765   -0.00043
AFIX  43
H2B   2    0.893194    0.488624    0.194562    11.00000   -1.20000
AFIX   0
C3    1    1.038059    0.504711    0.262176    11.00000    0.04426    0.05319 =
         0.06285    0.00226   -0.00428   -0.00142
AFIX  43
H3A   2    1.142104    0.477203    0.248273    11.00000   -1.20000
AFIX   0
C4    1    1.029059    0.539770    0.314893    11.00000    0.05466    0.04994 =
         0.05793    0.01204   -0.02268   -0.01540
C5    1    0.876935    0.579148    0.336394    11.00000    0.06659    0.06541 =
         0.04113    0.00115   -0.00869   -0.01458
AFIX  43
H5A   2    0.873448    0.601578    0.372126    11.00000   -1.20000
AFIX   0
C6    1    0.729947    0.585033    0.304520    11.00000    0.05208    0.06145 =
         0.04667   -0.00363   -0.00569   -0.00544
AFIX  43
H6A   2    0.626372    0.611998    0.318789    11.00000   -1.20000
AFIX   0
C1    1    0.734415    0.551075    0.251115    11.00000    0.04831    0.03816 =
         0.04085   -0.00262   -0.00779   -0.00160
C7    1    0.572002    0.571123    0.218554    11.00000    0.04777    0.04871 =
         0.04228   -0.00463   -0.00460    0.00259
C8    1    0.437452    0.483610    0.131178    11.00000    0.04312    0.04666 =
         0.04294   -0.00208   -0.00679    0.00103
C9    1    0.179272    0.640630    0.097249    11.00000    0.04259    0.04540 =
         0.04221   -0.00483   -0.00466    0.00773
C10   1   -0.098527    0.603348    0.071520    11.00000    0.04410    0.09187 =
         0.08981   -0.01192   -0.00970    0.00710
AFIX  43
H10A  2   -0.206208    0.556476    0.077708    11.00000   -1.20000
AFIX   0
C11   1   -0.080180    0.700606    0.026705    11.00000    0.07415    0.08292 =
         0.07373   -0.01394   -0.03228    0.03074
AFIX  43
H11A  2   -0.172256    0.718028    0.002574    11.00000   -1.20000
AFIX   0
C12   1    0.076736    0.772349    0.017860    11.00000    0.09562    0.05654 =
         0.05283    0.00267   -0.00984    0.02298
AFIX  43
H12A  2    0.091910    0.839810   -0.012665    11.00000   -1.20000
AFIX   0
C13   1    0.213492    0.746055    0.053691    11.00000    0.06440    0.04063 =
         0.04705   -0.00244    0.00026    0.00671
C14   1    0.385870    0.828219    0.045705    11.00000    0.08826    0.06662 =
         0.08109    0.00705    0.01870   -0.01117
AFIX  33
H14A  2    0.382265    0.895959    0.013194    11.00000   -1.50000
H14B  2    0.468608    0.728870    0.044816    11.00000   -1.50000
H14C  2    0.417240    0.912499    0.073987    11.00000   -1.50000
HKLF 4
REM  bobx27m in P2(1)/c
REM R1 =  0.0531 for   2188 Fo > 4sig(Fo)  and  0.0891 for all   3421 data
REM    181 parameters refined using      0 restraints
END
WGHT      0.0742      0.1376
REM Highest difference peak  0.371,  deepest hole -0.165,  1-sigma level  0.064
Q1    1   0.7160  0.5402  0.2782  11.00000  0.05    0.31
Q2    1   1.2252  0.5314  0.3216  11.00000  0.05    0.30
Q3    1   0.6544  0.5287  0.2400  11.00000  0.05    0.27
Q4    1   0.4608  0.4307  0.0617  11.00000  0.05    0.27
Q5    1   1.2173  0.4246  0.3558  11.00000  0.05    0.26
Q6    1   0.5545  0.5056  0.1969  11.00000  0.05    0.25
Q7    1   0.7902  0.4932  0.2442  11.00000  0.05    0.25
Q8    1   0.4662  0.4513  0.0965  11.00000  0.05    0.25
Q9    1   0.4336  0.3608  0.1143  11.00000  0.05    0.24
Q10   1   1.0239  0.4932  0.2929  11.00000  0.05    0.24
Q11   1   0.4768  0.5762  0.2366  11.00000  0.05    0.24
Q12   1   0.9448  0.4911  0.2558  11.00000  0.05    0.21
Q13   1   0.4761  0.3657  0.0426  11.00000  0.05    0.21
Q14   1  -0.0795  0.6207  0.0419  11.00000  0.05    0.21
Q15   1   0.0654  0.6365  0.1203  11.00000  0.05    0.21
;
