# Supplementary material for: 1-(4-Chloro­benzo­yl)-3-(3-methyl­pyridin-2-yl)thio­urea
Source: Acta Crystallogr Sect E Struct Rep Online. 2011 Aug 17;67(Pt 9):o2367. doi: 10.1107/S1600536811032375 (PMC3200797; doi:10.1107/S1600536811032375)
Supplement: Supplementary file 2 [file e-67-o2367-Isup2.hkl]

# 
# h,k,l, Fc-squared, Fo-squared, sigma(Fo-squared) and status flag 
# 
data_I
_shelx_title ' bobx27m in P2(1)/c' 
_shelx_refln_list_code          4 
_shelx_F_calc_maximum      153.09 
_exptl_crystal_F_000       632.00 
_reflns_d_resolution_high  0.7571 
 
loop_ 
 _symmetry_equiv_pos_as_xyz 
 'x, y, z' 
 '-x, y+1/2, -z+1/2' 
 '-x, -y, -z' 
 'x, -y-1/2, z-1/2' 
 
_cell_length_a     7.8417 
_cell_length_b     7.1058 
_cell_length_c    25.5848 
_cell_angle_alpha  90.000 
_cell_angle_beta   93.405 
_cell_angle_gamma  90.000 
 
_shelx_F_squared_multiplier     1.000 
 
loop_ 
 _refln_index_h 
 _refln_index_k 
 _refln_index_l 
 _refln_F_squared_calc 
 _refln_F_squared_meas 
 _refln_F_squared_sigma 
 _refln_observed_status 
   1   0   0        2.56        0.00      1.07 o 
   2   0   0     3377.88     3643.74     63.08 o 
   3   0   0     2651.72     2845.86     51.37 o 
   4   0   0     1051.59     1158.66     24.93 o 
   5   0   0      128.45      142.87      7.69 o 
   6   0   0      691.54      700.30     13.37 o 
   7   0   0       53.43       55.94      4.84 o 
   8   0   0      237.23      235.09      8.62 o 
   9   0   0      212.88      252.04     14.83 o 
   1   1   0     1333.12     1377.58     14.49 o 
   2   1   0        1.43        6.06      2.61 o 
   3   1   0      558.47      526.01      9.39 o 
   4   1   0        1.14        3.67      1.74 o 
   5   1   0      145.98      140.45      7.56 o 
   6   1   0      679.02      654.87     17.01 o 
   7   1   0       55.85       62.58      5.61 o 
   8   1   0        5.75        5.09      6.89 o 
   9   1   0        9.77       18.82      8.47 o 
  10   1   0        3.83       16.19     10.62 o 
   0   2   0    10458.11    12670.21    147.92 o 
   1   2   0     1102.17     1363.78     15.43 o 
   2   2   0      146.84      140.92      3.59 o 
   3   2   0      100.22      113.54      3.50 o 
   4   2   0      325.94      379.60      7.14 o 
   5   2   0      164.24      155.73      4.93 o 
   6   2   0      105.69       98.49      5.91 o 
   7   2   0       63.20       50.82      7.02 o 
   8   2   0        7.76       14.46      6.47 o 
   9   2   0       23.06       25.62      6.07 o 
   1   3   0      123.05      154.28      4.20 o 
   2   3   0       15.05       11.84      2.25 o 
   3   3   0      118.16      136.60      4.60 o 
   4   3   0        6.29       12.40      3.45 o 
   5   3   0       34.39       36.72      3.44 o 
   6   3   0      436.63      464.09      9.90 o 
   7   3   0      249.76      232.84      8.33 o 
   8   3   0        7.11        7.12      4.62 o 
   9   3   0        5.05        7.64     10.21 o 
   0   4   0       29.52       60.85      7.09 o 
   1   4   0     1072.86     1145.10     21.81 o 
   2   4   0        2.36        1.01      3.20 o 
   3   4   0       29.46       25.14      3.16 o 
   4   4   0       66.87       68.64      4.29 o 
   5   4   0      146.63      121.71      9.44 o 
   6   4   0      202.33      203.14      7.21 o 
   7   4   0       27.33       27.66      4.93 o 
   8   4   0        3.95        2.37      4.65 o 
   1   5   0        1.82       -0.25      2.53 o 
   2   5   0       39.30       49.90      4.00 o 
   3   5   0       16.51       16.61      3.33 o 
   4   5   0       77.20       76.24      9.46 o 
   5   5   0      226.01      230.34      7.62 o 
   6   5   0       36.17       30.34      4.61 o 
   7   5   0       87.85       91.13      6.88 o 
   8   5   0       46.04       51.63      7.61 o 
   0   6   0       97.24       88.26      9.71 o 
   1   6   0      338.30      332.01      8.86 o 
   2   6   0      377.85      397.87      9.67 o 
   3   6   0       86.56       79.16      4.58 o 
   4   6   0        3.30        5.51      3.80 o 
   5   6   0        2.28        3.44      3.91 o 
   6   6   0       10.18       10.44      4.48 o 
   7   6   0        3.18        1.37      7.46 o 
   1   7   0       12.74       17.03      4.44 o 
   2   7   0        3.03        8.05      4.38 o 
   3   7   0        0.07        3.05      4.27 o 
   4   7   0        0.10        7.77      3.86 o 
   5   7   0        0.39        1.83      4.20 o 
   6   7   0       17.94       23.55      7.47 o 
   0   8   0        2.18       -3.49      8.50 o 
   1   8   0        4.96       16.19      6.50 o 
   2   8   0        0.01       -4.72      4.89 o 
   3   8   0        5.01        5.09      6.27 o 
   4   8   0        0.88       10.71      5.24 o 
   5   8   0        0.37       -2.26      5.56 o 
   1   9   0       16.97       12.29      7.56 o 
   2   9   0        6.22       28.33     11.74 o 
  -9   1   1       28.76       32.42      5.06 o 
  -8   1   1      135.88      148.01     10.17 o 
  -7   1   1     1344.36     1304.08     29.62 o 
  -6   1   1      757.14      735.15     11.69 o 
  -5   1   1       25.10       27.31      3.42 o 
  -4   1   1      155.19      144.03      3.93 o 
  -3   1   1      476.00      493.04      9.17 o 
  -2   1   1     4579.69     5117.58     62.45 o 
  -1   1   1      998.31     1071.74     10.18 o 
   0   1   1     2467.21     2945.76     31.19 o 
   1   1   1     1307.47     1552.24     18.00 o 
   2   1   1     2967.17     3412.82     42.28 o 
   3   1   1      130.49      139.98      4.28 o 
   4   1   1       54.62       61.17      6.80 o 
   5   1   1     1051.54     1079.63     17.91 o 
   6   1   1      653.64      621.47     13.12 o 
   7   1   1      193.90      186.62      7.72 o 
   8   1   1       26.75       30.94      7.72 o 
   9   1   1        0.01       -8.36      8.77 o 
  10   1   1       32.42       34.40      8.19 o 
  -9   2   1        0.04       10.22      5.37 o 
  -8   2   1      162.72      174.85      9.91 o 
  -7   2   1        2.57        5.04      4.40 o 
  -6   2   1       56.52       60.40      5.11 o 
  -5   2   1      398.21      386.76      8.76 o 
  -4   2   1      203.61      175.54      6.36 o 
  -3   2   1     1567.50     1762.90     20.16 o 
  -2   2   1     1378.07     1505.60     17.10 o 
  -1   2   1     2078.25     2307.51     24.31 o 
   0   2   1    11466.04    13992.69    107.55 o 
   1   2   1      378.46      434.23      6.58 o 
   2   2   1      485.11      493.81      6.14 o 
   3   2   1     1074.77     1095.21     13.77 o 
   4   2   1      931.37      951.81     13.02 o 
   5   2   1      293.90      299.87      8.44 o 
   6   2   1       36.52       48.38      9.95 o 
   7   2   1       23.18       15.25      4.96 o 
   8   2   1      108.49      121.36      6.47 o 
   9   2   1        0.04       15.39      7.53 o 
  10   2   1       15.19       21.90     12.23 o 
  -9   3   1        2.45        1.36      7.24 o 
  -8   3   1       71.69       69.79      5.50 o 
  -7   3   1        1.80        5.97      3.63 o 
  -6   3   1      575.29      520.58     26.53 o 
  -5   3   1        2.91        3.00      4.03 o 
  -4   3   1        4.08       10.57      4.81 o 
  -3   3   1        1.61        2.82      2.19 o 
  -2   3   1      508.37      617.83      9.46 o 
  -1   3   1       65.84       73.19      3.12 o 
   0   3   1     1575.27     1726.58     17.31 o 
   1   3   1       97.73       82.35      3.29 o 
   2   3   1      407.09      389.58      7.11 o 
   3   3   1     1857.20     1850.73     21.87 o 
   4   3   1     1308.25     1274.88     14.50 o 
   5   3   1       17.97       18.79      2.80 o 
   6   3   1      776.67      728.39     12.77 o 
   7   3   1       57.89       62.84      5.33 o 
   8   3   1        0.21        1.95      4.76 o 
   9   3   1       24.37       33.49      8.61 o 
  -9   4   1        1.89       10.71      7.07 o 
  -8   4   1        0.98        1.04      4.58 o 
  -7   4   1        4.11        3.26      6.74 o 
  -6   4   1       19.54       27.44      4.45 o 
  -5   4   1       14.70       14.46      3.64 o 
  -4   4   1       13.98       13.93      3.79 o 
  -3   4   1      350.04      322.28      7.39 o 
  -2   4   1        7.66        7.84      2.95 o 
  -1   4   1      134.47      129.35      4.71 o 
   0   4   1     2373.94     2708.63     21.55 o 
   1   4   1      498.87      535.24      8.07 o 
   2   4   1      516.37      533.96      9.50 o 
   3   4   1      913.70      965.83     14.33 o 
   4   4   1      258.12      276.46      7.67 o 
   5   4   1      178.92      172.21      6.29 o 
   6   4   1      257.76      283.04      8.39 o 
   7   4   1       19.96       19.02      4.73 o 
   8   4   1        7.34        2.84      4.96 o 
   9   4   1       12.89       18.82     11.21 o 
  -8   5   1        3.41       -3.56      6.20 o 
  -7   5   1       17.63       15.29      4.63 o 
  -6   5   1        6.74        2.73      3.95 o 
  -5   5   1      211.69      197.02      7.07 o 
  -4   5   1       33.59       24.70      3.83 o 
  -3   5   1       28.01       29.68      3.71 o 
  -2   5   1        4.79        8.80      3.25 o 
  -1   5   1        2.20        4.30      3.11 o 
   0   5   1        2.62        8.56      2.06 o 
   1   5   1      188.90      178.96      4.99 o 
   2   5   1       47.54       46.13      4.13 o 
   3   5   1       74.89       81.27      4.73 o 
   4   5   1        3.79        5.15      5.22 o 
   5   5   1       73.60       59.37      4.84 o 
   6   5   1       12.90       15.29      4.29 o 
   7   5   1       13.72        4.83      7.15 o 
   8   5   1       14.71       25.92      6.50 o 
  -7   6   1       11.19       20.87      5.40 o 
  -6   6   1       10.82       16.31      4.62 o 
  -5   6   1        0.44        3.42      3.96 o 
  -4   6   1      117.54      112.39      5.99 o 
  -3   6   1        2.72        4.91      4.18 o 
  -2   6   1       18.96       28.10      3.71 o 
  -1   6   1      261.60      264.00      7.97 o 
   0   6   1      103.78       98.06      5.58 o 
   1   6   1        4.18        8.60      3.83 o 
   2   6   1       33.97       34.71      3.68 o 
   3   6   1        2.11        0.59      3.25 o 
   4   6   1       65.74       63.02      5.43 o 
   5   6   1        5.15        0.43      4.11 o 
   6   6   1       33.23       33.04      4.53 o 
   7   6   1        5.45        1.97      4.45 o 
  -6   7   1        6.24       11.28      4.65 o 
  -5   7   1       36.30       32.07      4.72 o 
  -4   7   1        6.45        2.87      3.93 o 
  -3   7   1       39.62       40.62      5.15 o 
  -2   7   1        0.08        3.33      4.25 o 
  -1   7   1        0.33        5.81      6.09 o 
   0   7   1      115.22      121.42      8.77 o 
   1   7   1      170.99      150.88      7.00 o 
   2   7   1       57.23       51.87      5.39 o 
   3   7   1      121.65      148.19      7.11 o 
   4   7   1       13.25       18.20      4.05 o 
   5   7   1       64.48       52.88      5.12 o 
   6   7   1       14.25       11.46      5.64 o 
  -5   8   1       16.56       22.11      6.09 o 
  -4   8   1        3.28        9.12      5.27 o 
  -3   8   1        8.02       13.85      5.13 o 
  -2   8   1       60.56       74.53      6.56 o 
  -1   8   1       98.55       89.70      8.43 o 
   0   8   1        7.69        8.89      6.34 o 
   1   8   1       22.53       14.19      6.60 o 
   2   8   1        2.97        7.01      4.98 o 
   3   8   1        0.11        5.20      5.04 o 
   4   8   1       18.11       19.93      5.56 o 
   5   8   1        2.34        1.31      8.92 o 
  -2   9   1       12.30       10.56      8.09 o 
  -1   9   1        5.15        1.07      7.38 o 
   0   9   1        0.17        1.32      6.89 o 
   1   9   1        0.11        6.40      7.45 o 
   2   9   1        0.43       13.53     13.53 o 
  -9   0   2       15.95       27.26      5.73 o 
  -8   0   2       10.57        9.28      4.58 o 
  -7   0   2       19.25       21.02      4.28 o 
  -5   0   2       10.29        4.96      3.99 o 
  -4   0   2      597.05      645.71     16.76 o 
  -3   0   2      514.22      430.00     11.58 o 
  -2   0   2     1901.91     2044.02     37.45 o 
  -1   0   2     2318.77     2369.03     30.63 o 
   0   0   2     2843.85     3092.30     58.74 o 
   1   0   2      166.73      149.80      2.92 o 
   2   0   2     4681.77     4834.17     82.20 o 
   3   0   2     2204.80     2301.87     41.77 o 
   4   0   2      455.65      504.31     13.16 o 
   5   0   2       26.99       24.56      2.76 o 
   6   0   2     1291.05     1401.83     21.06 o 
   7   0   2     1184.87     1158.02     19.15 o 
   8   0   2       84.18       90.66      6.08 o 
   9   0   2       33.23       26.51      9.33 o 
  10   0   2       44.17       49.03     12.79 o 
  -9   1   2        3.41        4.83      4.76 o 
  -8   1   2       50.48       59.15      6.09 o 
  -7   1   2       26.94       26.67      4.94 o 
  -6   1   2      109.71      104.99      5.59 o 
  -5   1   2      167.10      153.57      4.69 o 
  -4   1   2      500.34      429.12     13.13 o 
  -3   1   2     2305.80     2422.55     25.21 o 
  -2   1   2      893.36      952.60     11.10 o 
  -1   1   2      150.03      163.36      2.46 o 
   0   1   2      239.23      237.60      2.73 o 
   1   1   2     4408.28     5106.81     40.11 o 
   2   1   2      148.37      139.23      3.08 o 
   3   1   2        0.03        4.20      1.91 o 
   4   1   2        0.71        8.14      3.50 o 
   5   1   2      205.66      205.61      6.44 o 
   6   1   2      321.99      288.09     10.21 o 
   7   1   2      217.52      204.07     13.24 o 
   8   1   2       58.22       59.55      4.19 o 
   9   1   2       30.54       42.34      7.66 o 
  10   1   2       17.49       27.54      8.57 o 
  -9   2   2        0.18        5.00      7.05 o 
  -8   2   2      113.58      121.31      6.06 o 
  -7   2   2        4.96        5.37      3.37 o 
  -6   2   2       42.53       42.58      3.58 o 
  -5   2   2      375.17      354.29      7.43 o 
  -4   2   2      779.26      782.65     11.31 o 
  -3   2   2       58.04       50.93      2.66 o 
  -2   2   2      167.72      184.35      4.06 o 
  -1   2   2     8383.86     9994.40    116.86 o 
   0   2   2    20780.15    25479.07    214.63 o 
   1   2   2      118.52       99.90      2.64 o 
   2   2   2        5.46        2.35      1.31 o 
   3   2   2       53.25       57.49      2.39 o 
   4   2   2     1345.43     1478.62     18.12 o 
   5   2   2      188.56      168.78      6.33 o 
   6   2   2      761.57      769.87     15.49 o 
   7   2   2        0.08        4.06      4.04 o 
   8   2   2       42.18       44.75      8.20 o 
   9   2   2       10.34       23.21      7.16 o 
  10   2   2       18.25       17.75     12.28 o 
  -9   3   2       11.51        2.89      6.10 o 
  -8   3   2       61.45       61.88      5.31 o 
  -7   3   2      115.80      127.17      5.91 o 
  -6   3   2      116.08      111.97      5.34 o 
  -5   3   2       75.61       65.41      4.02 o 
  -4   3   2      197.34      214.33      5.70 o 
  -3   3   2     1036.21     1162.02     15.23 o 
  -2   3   2      501.50      461.88      7.86 o 
  -1   3   2        4.92        4.24      2.09 o 
   0   3   2      909.05      959.26      9.66 o 
   1   3   2      124.07      141.98      4.16 o 
   2   3   2        2.75        1.15      2.00 o 
   3   3   2      581.42      587.30      7.80 o 
   4   3   2       61.95       55.36      5.57 o 
   5   3   2       72.43       75.50      3.62 o 
   6   3   2       10.99       18.12      4.79 o 
   7   3   2        2.00       -3.35      3.65 o 
   8   3   2       29.99       37.42      5.10 o 
   9   3   2        2.96        3.59      5.82 o 
  -9   4   2       14.56       32.35     15.95 o 
  -8   4   2        0.60        8.37      5.97 o 
  -7   4   2       70.64       65.07      5.68 o 
  -6   4   2       12.26       16.84      4.29 o 
  -5   4   2       26.11       29.23      3.71 o 
  -4   4   2       25.29       25.39      3.97 o 
  -3   4   2       10.86       13.63      2.83 o 
  -2   4   2       84.96       94.03      4.13 o 
  -1   4   2      899.81      984.52     13.96 o 
   0   4   2      435.37      447.62      7.04 o 
   1   4   2      627.75      668.18      9.33 o 
   2   4   2      436.75      459.46      7.63 o 
   3   4   2       35.07       38.98      3.56 o 
   4   4   2       39.86       48.77      3.83 o 
   5   4   2      123.10      121.42      5.63 o 
   6   4   2       13.92       20.05      4.37 o 
   7   4   2       45.59       46.78      5.91 o 
   8   4   2        7.02       -3.63      5.28 o 
   9   4   2        2.51        4.02      7.37 o 
  -8   5   2       12.99       12.83      6.62 o 
  -7   5   2       11.71       10.90      4.55 o 
  -6   5   2      105.75      105.86      6.99 o 
  -5   5   2      364.50      363.67     11.96 o 
  -4   5   2      103.98       93.74      5.14 o 
  -3   5   2       26.02       29.38      6.38 o 
  -2   5   2      489.30      495.38     10.47 o 
  -1   5   2      608.25      601.70     11.13 o 
   0   5   2       68.53       71.74      2.95 o 
   1   5   2        4.90        7.60      2.72 o 
   2   5   2      212.92      183.22      5.28 o 
   3   5   2       39.17       39.44      3.53 o 
   4   5   2        4.92        8.42      3.97 o 
   5   5   2       19.90       17.53      4.32 o 
   6   5   2      134.99      132.31      5.75 o 
   7   5   2        2.53        1.44      3.98 o 
   8   5   2        3.37        9.29      5.70 o 
  -7   6   2       77.09       77.57      8.81 o 
  -6   6   2       17.75        9.32      6.45 o 
  -5   6   2        6.71       10.54      4.29 o 
  -4   6   2      239.28      245.41      8.15 o 
  -3   6   2       82.15       83.59      5.36 o 
  -2   6   2      173.54      169.34      6.74 o 
  -1   6   2      297.45      270.24      8.07 o 
   0   6   2        1.56       -1.03      3.89 o 
   1   6   2      134.72      150.59      6.42 o 
   2   6   2       33.68       28.61      3.58 o 
   3   6   2      124.34      120.49      5.23 o 
   4   6   2      190.69      206.59      6.70 o 
   5   6   2        8.86        7.70      3.67 o 
   6   6   2       15.07       11.40      6.36 o 
   7   6   2        0.52       -0.39      6.34 o 
  -6   7   2       10.33        6.37      4.79 o 
  -5   7   2        3.27       -2.31      4.61 o 
  -4   7   2       59.23       71.74      5.17 o 
  -3   7   2       26.85       33.83      6.00 o 
  -2   7   2        1.38        2.69      4.30 o 
  -1   7   2       35.54       38.80      6.26 o 
   0   7   2      225.58      229.24     10.41 o 
   1   7   2        2.07       -1.76      7.16 o 
   2   7   2        6.94        6.55      4.18 o 
   3   7   2        1.52        8.33      7.52 o 
   4   7   2        0.01        6.06      3.81 o 
   5   7   2       69.82       63.08      5.30 o 
   6   7   2        2.21        8.81      4.55 o 
  -5   8   2        0.17        0.24      5.62 o 
  -4   8   2        3.50       -1.49      5.01 o 
  -3   8   2       20.59       25.44      5.41 o 
  -2   8   2        6.34        1.83      6.74 o 
  -1   8   2        0.11       -2.36     10.88 o 
   0   8   2       13.12        9.63      6.33 o 
   1   8   2       29.19       31.11      6.75 o 
   2   8   2       12.20       16.28      5.14 o 
   3   8   2        0.03       -1.10      4.84 o 
   4   8   2       63.00       75.27      6.80 o 
   5   8   2        1.82        7.68     10.65 o 
  -2   9   2       70.18       65.16      9.37 o 
  -1   9   2       10.37       12.25      7.54 o 
   0   9   2        6.00        1.14      7.02 o 
   1   9   2       20.88       23.50     19.95 o 
   2   9   2        6.14       18.41     12.79 o 
 -10   1   3        4.18        2.41      9.46 o 
  -9   1   3        1.18        3.58      4.64 o 
  -8   1   3       55.68       57.63      6.04 o 
  -7   1   3       85.09       90.58      4.96 o 
  -6   1   3      136.30      138.16      5.06 o 
  -5   1   3      639.83      696.61     10.80 o 
  -4   1   3        2.80        2.93      1.77 o 
  -3   1   3      920.10      983.85     12.13 o 
  -2   1   3     5511.68     6066.75     52.53 o 
  -1   1   3    23436.67    26007.60    254.66 o 
   0   1   3      182.55      198.34      2.52 o 
   1   1   3      263.27      234.32      2.98 o 
   2   1   3     1458.21     1591.91     15.64 o 
   3   1   3        2.03        4.65      2.11 o 
   4   1   3     2833.53     2991.24     38.94 o 
   5   1   3      100.99      107.14      4.86 o 
   6   1   3      120.77      125.68      5.98 o 
   7   1   3      492.14      511.89     10.48 o 
   8   1   3      137.61      148.82      9.50 o 
   9   1   3        0.02       -0.88      6.31 o 
  10   1   3        2.55        3.89     16.42 o 
 -10   2   3       20.32       35.71     10.64 o 
  -9   2   3        2.29        3.55      5.38 o 
  -8   2   3        2.54        6.48      3.88 o 
  -7   2   3      122.61      136.08      6.14 o 
  -6   2   3        4.87        8.10      2.85 o 
  -5   2   3        1.19        5.60      2.52 o 
  -4   2   3       16.55       14.27      2.24 o 
  -3   2   3     1178.22     1180.11     14.61 o 
  -2   2   3     2794.26     2937.01     27.88 o 
  -1   2   3    20721.85    24543.66    183.08 o 
   0   2   3     1205.93     1550.80     13.61 o 
   1   2   3     3907.13     4384.12     35.24 o 
   2   2   3     1447.01     1563.62     14.09 o 
   3   2   3       41.76       41.28      2.11 o 
   4   2   3     1464.61     1543.06     16.47 o 
   5   2   3       49.50       51.88      3.78 o 
   6   2   3      767.71      774.93     12.93 o 
   7   2   3      112.20      111.86      5.50 o 
   8   2   3        0.32        5.61      6.03 o 
   9   2   3       22.54       26.03     10.38 o 
  10   2   3       74.62       86.43      9.27 o 
  -9   3   3        8.21        2.10      6.36 o 
  -8   3   3        2.34       16.19      5.57 o 
  -7   3   3      672.32      658.89     35.79 o 
  -6   3   3       18.29       14.94      3.56 o 
  -5   3   3        8.43       13.47      3.03 o 
  -4   3   3      385.61      377.22      7.67 o 
  -3   3   3       76.24       95.64      3.87 o 
  -2   3   3      509.23      522.84      6.94 o 
  -1   3   3      747.21      844.56      8.72 o 
   0   3   3      299.26      333.79      5.35 o 
   1   3   3       18.43       23.92      2.00 o 
   2   3   3      916.25      971.01     11.52 o 
   3   3   3       87.82       73.38      2.78 o 
   4   3   3       34.62       30.39      3.23 o 
   5   3   3      133.88      127.54      4.28 o 
   6   3   3       12.21       17.75      3.71 o 
   7   3   3       64.04       67.02      5.31 o 
   8   3   3       28.91       25.44      5.78 o 
   9   3   3        3.86        2.82      6.00 o 
  -9   4   3       44.68       56.07     10.20 o 
  -8   4   3        0.33        3.67     20.66 o 
  -7   4   3        5.97        2.23      6.24 o 
  -6   4   3       50.65       54.73      4.83 o 
  -5   4   3        4.13       -1.53      3.76 o 
  -4   4   3      155.69      142.75      5.30 o 
  -3   4   3      210.31      220.99      6.09 o 
  -2   4   3      259.59      268.62      6.52 o 
  -1   4   3      631.72      657.83     11.78 o 
   0   4   3      502.84      502.77      7.61 o 
   1   4   3       12.29       12.34      2.25 o 
   2   4   3      828.50      872.44     11.50 o 
   3   4   3       32.71       26.58      2.92 o 
   4   4   3       57.25       55.83      3.82 o 
   5   4   3       74.03       82.82     10.45 o 
   6   4   3      205.08      199.15      6.41 o 
   7   4   3        0.04       -0.51      5.58 o 
   8   4   3       59.31       57.80      7.51 o 
   9   4   3        5.53       -0.98      7.19 o 
  -8   5   3       24.82       20.63     10.75 o 
  -7   5   3      124.57      112.08      8.83 o 
  -6   5   3        5.83        6.64      3.95 o 
  -5   5   3        2.46        2.97      4.09 o 
  -4   5   3        0.09        0.74      3.12 o 
  -3   5   3      153.95      167.25      7.90 o 
  -2   5   3       19.88       22.66      3.55 o 
  -1   5   3       15.35       17.51      4.08 o 
   0   5   3       50.17       56.27      3.75 o 
   1   5   3      108.23      128.87      4.50 o 
   2   5   3       84.57       87.35      4.07 o 
   3   5   3       58.29       61.11      3.84 o 
   4   5   3      210.34      203.26      6.19 o 
   5   5   3       12.71       16.24      3.73 o 
   6   5   3       64.63       69.25      4.83 o 
   7   5   3        2.69        4.46      4.25 o 
   8   5   3       13.65       26.13      7.17 o 
  -7   6   3       38.04       44.95     21.58 o 
  -6   6   3        0.88       -0.79      4.17 o 
  -5   6   3        0.55        1.83      3.84 o 
  -4   6   3       44.95       44.72      7.51 o 
  -3   6   3        7.54       13.17      5.37 o 
  -2   6   3       39.65       41.60      4.64 o 
  -1   6   3      145.60      144.19      8.19 o 
   0   6   3       37.02       36.40      4.58 o 
   1   6   3       11.26       20.97      4.52 o 
   2   6   3       20.49       26.29      3.52 o 
   3   6   3      101.82      104.28      5.01 o 
   4   6   3        0.24        1.29      3.45 o 
   5   6   3        0.88        1.89      3.66 o 
   6   6   3       35.28       41.67      4.70 o 
   7   6   3        0.62       -8.00      5.34 o 
  -6   7   3       27.89       35.83      8.08 o 
  -5   7   3        7.64        6.20      4.70 o 
  -4   7   3       13.33       16.34      4.72 o 
  -3   7   3       48.89       36.69      5.44 o 
  -2   7   3       17.04       20.43      4.78 o 
  -1   7   3        0.04        1.33      6.69 o 
   0   7   3       27.09       37.04      6.44 o 
   1   7   3        1.02       -2.20      4.08 o 
   2   7   3        0.01        1.93      4.00 o 
   3   7   3        7.69        1.52      4.30 o 
   4   7   3       62.47       59.79      4.91 o 
   5   7   3        0.01        4.61      6.13 o 
   6   7   3       25.29       27.68      5.92 o 
  -5   8   3        0.18       -7.94      5.30 o 
  -4   8   3       36.83       42.44      6.17 o 
  -3   8   3        2.31       15.22      5.21 o 
  -2   8   3      100.53       88.69      8.89 o 
  -1   8   3        0.59        5.97      6.26 o 
   0   8   3       85.92       74.41      8.12 o 
   1   8   3       75.80       80.25      6.59 o 
   2   8   3        6.19       12.46      5.55 o 
   3   8   3        0.75        3.86      5.03 o 
   4   8   3        7.76        6.16      5.37 o 
   5   8   3       12.53       15.31      6.47 o 
  -2   9   3        0.59       17.74      8.17 o 
  -1   9   3        8.85       14.43      7.82 o 
   0   9   3        5.16       -5.45      7.21 o 
   1   9   3        0.19        3.56      9.03 o 
   2   9   3        1.13        3.47      6.09 o 
 -10   0   4        4.51        6.65      6.49 o 
  -9   0   4       23.17       14.82      5.66 o 
  -8   0   4       27.19       24.13      6.45 o 
  -6   0   4        1.46       -5.68      4.91 o 
  -5   0   4       93.90       83.86      6.68 o 
  -4   0   4     5359.32     5685.99    101.10 o 
  -3   0   4     2791.98     2947.12     54.37 o 
  -2   0   4      115.61       96.79      3.50 o 
  -1   0   4     6199.77     6589.77     82.49 o 
   0   0   4      939.27      970.33     13.35 o 
   2   0   4     5779.72     5952.45    113.00 o 
   3   0   4      152.61      159.44      8.04 o 
   4   0   4     1628.37     1851.72     20.57 o 
   5   0   4     3892.57     4193.64     50.20 o 
   6   0   4      726.54      705.85     11.13 o 
   7   0   4      279.18      263.77      7.99 o 
   8   0   4      172.78      169.22     13.89 o 
   9   0   4      152.63      168.71     15.58 o 
  10   0   4       46.45       60.51     13.73 o 
 -10   1   4       22.18       29.34      6.03 o 
  -9   1   4       47.06       48.93      5.64 o 
  -8   1   4       87.56       79.87      7.73 o 
  -7   1   4       58.20       57.87      4.43 o 
  -6   1   4       75.64       74.58      4.13 o 
  -5   1   4        5.05        4.59      3.46 o 
  -4   1   4        8.82       14.86      2.06 o 
  -3   1   4      662.40      730.73      9.85 o 
  -2   1   4      544.67      552.78      5.67 o 
  -1   1   4     9700.85    10709.78     74.69 o 
   0   1   4     3051.77     3131.41     25.02 o 
   1   1   4     3254.85     3696.92     33.24 o 
   2   1   4     3253.01     3440.24     39.46 o 
   3   1   4     2181.78     2243.03     21.98 o 
   4   1   4      830.46      814.22     11.32 o 
   5   1   4      398.38      386.76      7.55 o 
   6   1   4      271.80      252.16      6.70 o 
   7   1   4       95.60       91.09      5.04 o 
   8   1   4        0.06       -1.73      5.65 o 
   9   1   4        0.42        3.22      6.71 o 
  10   1   4       15.08       22.84      8.44 o 
 -10   2   4        4.52       -1.31      9.41 o 
  -9   2   4       13.70       15.99      5.72 o 
  -8   2   4       33.85       34.27      5.79 o 
  -7   2   4      106.66       94.65      5.05 o 
  -6   2   4       97.56       91.66      7.49 o 
  -5   2   4        3.51        2.34      2.45 o 
  -4   2   4       28.12       31.19      2.51 o 
  -3   2   4      741.40      891.19     11.80 o 
  -2   2   4       16.26       12.63      1.56 o 
  -1   2   4        0.03       -0.90      1.49 o 
   0   2   4     3217.29     3767.16     30.48 o 
   1   2   4        2.54        6.62      1.76 o 
   2   2   4       22.75       27.34      1.93 o 
   3   2   4        6.98        4.42      1.56 o 
   4   2   4      170.53      181.76      6.21 o 
   5   2   4      572.99      555.71      9.68 o 
   6   2   4       16.83       15.99      4.42 o 
   7   2   4       43.06       41.01      3.89 o 
   8   2   4        7.80        7.06      6.05 o 
   9   2   4       47.30       58.34     12.60 o 
  -9   3   4        2.86        2.87      6.23 o 
  -8   3   4       24.62       26.14      5.89 o 
  -7   3   4       77.51       78.37      5.26 o 
  -6   3   4       44.72       56.80      4.28 o 
  -5   3   4      103.78      104.56      5.33 o 
  -4   3   4        2.13        3.31      2.32 o 
  -3   3   4      113.42      132.17      4.99 o 
  -2   3   4       21.69       18.62      1.87 o 
  -1   3   4     4493.48     5128.08     40.70 o 
   0   3   4      623.20      585.43      8.42 o 
   1   3   4      400.22      405.84      8.94 o 
   2   3   4       15.44        8.76      3.04 o 
   3   3   4      372.66      401.30      5.80 o 
   4   3   4        5.66        5.82      2.26 o 
   5   3   4       73.03       69.33      3.35 o 
   6   3   4       53.98       56.67      5.41 o 
   7   3   4        3.70        1.30      3.34 o 
   8   3   4        4.84       18.59      5.54 o 
   9   3   4        9.13       21.13      9.65 o 
  -9   4   4       26.35       24.54     12.01 o 
  -8   4   4        0.15       -4.79      5.31 o 
  -7   4   4       95.32      107.50      8.35 o 
  -6   4   4      186.42      160.98      6.42 o 
  -5   4   4       62.84       60.01      4.32 o 
  -4   4   4       47.37       46.51      3.72 o 
  -3   4   4        0.65       -1.05      2.54 o 
  -2   4   4      374.62      417.29      9.10 o 
  -1   4   4     2323.97     2525.35     22.23 o 
   0   4   4      621.90      675.40     11.20 o 
   1   4   4       57.33       48.00      2.90 o 
   2   4   4      137.91      128.69      4.21 o 
   3   4   4       93.21       96.36      3.91 o 
   4   4   4      237.83      243.85      6.09 o 
   5   4   4      201.00      203.87      6.08 o 
   6   4   4       11.19        8.35      3.59 o 
   7   4   4       40.91       35.81      5.73 o 
   8   4   4        6.36        0.57      5.87 o 
   9   4   4        3.96       -3.99     14.21 o 
  -8   5   4       10.89       10.11      6.60 o 
  -7   5   4        1.98        4.41      9.38 o 
  -6   5   4       16.37       12.45      4.18 o 
  -5   5   4      210.15      201.48      7.08 o 
  -4   5   4       51.60       46.00      4.24 o 
  -3   5   4       81.71       78.98      4.75 o 
  -2   5   4       24.49       22.65      4.29 o 
  -1   5   4       40.59       42.20      3.88 o 
   0   5   4     1273.13     1298.39     15.67 o 
   1   5   4      419.58      408.90      7.62 o 
   2   5   4      465.46      440.69      8.20 o 
   3   5   4       76.44       82.72      4.26 o 
   4   5   4      750.96      720.13     25.70 o 
   5   5   4      156.90      162.26      6.60 o 
   6   5   4        0.00       -1.90      3.53 o 
   7   5   4        0.26        2.57      4.27 o 
   8   5   4        0.34       -2.10      6.47 o 
  -7   6   4        2.15        7.86      7.13 o 
  -6   6   4        2.14       -0.60      6.01 o 
  -5   6   4        0.04        2.00      4.02 o 
  -4   6   4       42.41       40.59      4.79 o 
  -3   6   4      173.31      165.87      6.72 o 
  -2   6   4        8.03        9.78      3.92 o 
  -1   6   4      543.49      556.06     14.63 o 
   0   6   4        0.00       -3.43      3.55 o 
   1   6   4       31.59       40.32      8.33 o 
   2   6   4       20.55       11.20      3.31 o 
   3   6   4       13.48       20.56      3.57 o 
   4   6   4        5.36        0.81      5.60 o 
   5   6   4       76.82       66.19      6.72 o 
   6   6   4      154.98      157.04      8.72 o 
   7   6   4        3.89       14.11      5.42 o 
  -6   7   4       17.55        9.56      9.16 o 
  -5   7   4        4.29        3.79      4.70 o 
  -4   7   4        4.78        8.50      4.73 o 
  -3   7   4        0.44        8.15      4.46 o 
  -2   7   4      103.07       86.81      7.90 o 
  -1   7   4       16.20        4.76      5.63 o 
   0   7   4        3.58        3.36      4.18 o 
   1   7   4        2.82        2.19      4.13 o 
   2   7   4       37.15       49.90      5.19 o 
   3   7   4       99.55      110.90      7.98 o 
   4   7   4        1.23        5.02      4.01 o 
   5   7   4        1.60        3.53      4.28 o 
   6   7   4        3.35        9.80      7.04 o 
  -5   8   4        2.21        8.42     12.72 o 
  -4   8   4        0.07        3.48      5.24 o 
  -3   8   4        0.51       19.01      7.27 o 
  -2   8   4       54.46       53.21      7.92 o 
  -1   8   4      114.05       95.84      8.88 o 
   0   8   4        1.94        6.38      6.43 o 
   1   8   4       15.93       19.16      6.76 o 
   2   8   4        2.03       13.23      5.04 o 
   3   8   4        9.22       11.55      7.66 o 
   4   8   4        0.18        1.57      5.19 o 
   5   8   4        0.75        7.79      5.82 o 
  -2   9   4        0.84        9.14      7.83 o 
  -1   9   4        3.14        9.71      7.62 o 
   0   9   4        2.99       -3.46      7.09 o 
   1   9   4        0.01       -6.34      7.02 o 
   2   9   4       11.75       17.97      9.48 o 
 -10   1   5        0.83       -1.36      5.75 o 
  -9   1   5       56.49       84.69      6.49 o 
  -8   1   5       17.27       17.07      5.18 o 
  -7   1   5       53.97       47.27      5.38 o 
  -6   1   5      344.97      350.29      7.98 o 
  -5   1   5        1.56        3.09      2.25 o 
  -4   1   5      709.13      852.55     11.90 o 
  -3   1   5      325.03      320.20      5.17 o 
  -2   1   5      732.86      725.81      6.56 o 
  -1   1   5    12943.70    14629.73    112.32 o 
   0   1   5     4951.54     5684.21     44.53 o 
   1   1   5     1845.28     1978.59     16.56 o 
   2   1   5        5.15        2.99      1.28 o 
   3   1   5     3852.89     4444.56     40.92 o 
   4   1   5      329.92      312.60      5.42 o 
   5   1   5       47.72       46.92      3.05 o 
   6   1   5       42.59       43.19      3.43 o 
   7   1   5      221.89      204.38      9.99 o 
   8   1   5       43.33       37.83      6.74 o 
   9   1   5       10.73       14.21      6.99 o 
  10   1   5       35.80       34.69     13.49 o 
 -10   2   5        1.72       -2.55      8.98 o 
  -9   2   5       16.72       12.97      5.95 o 
  -8   2   5       95.09      105.77      7.55 o 
  -7   2   5       16.99       15.97      3.56 o 
  -6   2   5       62.56       59.02      4.40 o 
  -5   2   5      453.45      437.76      8.34 o 
  -4   2   5      284.35      290.91      7.91 o 
  -3   2   5       68.71       85.13      2.92 o 
  -2   2   5     1628.73     1729.09     18.56 o 
  -1   2   5        0.02        2.99      1.30 o 
   0   2   5     1412.74     1499.94     13.38 o 
   1   2   5      135.59      119.31      2.51 o 
   2   2   5       88.67      108.23      2.57 o 
   3   2   5       26.63       19.07      1.80 o 
   4   2   5      684.26      645.96      8.96 o 
   5   2   5      118.91      122.69      4.42 o 
   6   2   5     1065.77     1044.34     14.07 o 
   7   2   5       14.59       16.05      4.07 o 
   8   2   5       52.66       50.51      7.44 o 
   9   2   5        1.62        3.97      9.89 o 
  -9   3   5        0.01       -0.86      6.13 o 
  -8   3   5        9.39       18.97      5.72 o 
  -7   3   5        0.23        2.52      4.70 o 
  -6   3   5       69.19       66.70      4.49 o 
  -5   3   5      461.35      440.05      9.55 o 
  -4   3   5      557.15      536.89      9.41 o 
  -3   3   5      186.40      177.90      4.09 o 
  -2   3   5        2.11        1.44      1.72 o 
  -1   3   5     2067.54     2259.05     19.54 o 
   0   3   5      904.15      918.90      9.56 o 
   1   3   5        6.38        0.29      1.42 o 
   2   3   5        6.54        9.66      2.00 o 
   3   3   5     1192.68     1264.77     17.53 o 
   4   3   5     1432.25     1557.05     15.66 o 
   5   3   5      355.73      330.19      6.80 o 
   6   3   5      100.26       96.31      5.58 o 
   7   3   5       27.26       19.97      6.36 o 
   8   3   5      167.99      164.55     20.99 o 
   9   3   5       52.51       56.27      7.75 o 
  -9   4   5        6.21        9.70      9.66 o 
  -8   4   5        4.29        5.27      7.45 o 
  -7   4   5      263.22      281.02     11.39 o 
  -6   4   5      112.58      104.47      5.59 o 
  -5   4   5       78.89       73.30      4.65 o 
  -4   4   5      133.53      132.54      5.15 o 
  -3   4   5      484.94      487.65      7.59 o 
  -2   4   5       26.94       27.85      2.50 o 
  -1   4   5     1130.24     1162.44     12.54 o 
   0   4   5       13.59       13.85      2.60 o 
   1   4   5      273.26      292.90      5.86 o 
   2   4   5      921.12      981.21     12.59 o 
   3   4   5       91.84       94.18      3.96 o 
   4   4   5        4.26       -0.73      3.80 o 
   5   4   5      254.82      241.25      6.49 o 
   6   4   5       26.46       22.27      3.78 o 
   7   4   5        0.01       -4.48      4.30 o 
   8   4   5        4.08        9.19      6.20 o 
   9   4   5       21.46       23.89      7.97 o 
  -8   5   5       29.72       26.61      7.17 o 
  -7   5   5       46.31       31.28      7.21 o 
  -6   5   5        9.05        9.07      5.90 o 
  -5   5   5       37.06       36.37      4.29 o 
  -4   5   5        1.91        1.09      3.30 o 
  -3   5   5        0.02        3.94      3.23 o 
  -2   5   5      188.83      173.38      6.04 o 
  -1   5   5       17.56       18.67      3.72 o 
   0   5   5       66.60       60.17      3.70 o 
   1   5   5      102.45       93.19      4.02 o 
   2   5   5        7.75        9.08      2.88 o 
   3   5   5        0.01        3.27      2.97 o 
   4   5   5        0.37       -1.58      4.97 o 
   5   5   5       83.20       79.89      4.95 o 
   6   5   5        2.83        0.38      3.64 o 
   7   5   5       69.54       62.94      6.42 o 
   8   5   5        0.09       -8.59      9.71 o 
  -7   6   5       11.48       -3.37      8.39 o 
  -6   6   5        0.71       -9.03      6.02 o 
  -5   6   5        4.50        3.89      5.01 o 
  -4   6   5       73.36       60.76      5.06 o 
  -3   6   5       35.65       46.11      4.65 o 
  -2   6   5       71.03       80.24      5.34 o 
  -1   6   5      181.19      176.66      8.81 o 
   0   6   5       65.67       62.68      5.03 o 
   1   6   5      115.35      109.54      5.75 o 
   2   6   5        2.56        3.10      3.15 o 
   3   6   5       52.56       50.03      4.20 o 
   4   6   5       24.16       20.45      3.86 o 
   5   6   5      134.12      133.18      6.37 o 
   6   6   5        0.08        0.01      5.58 o 
   7   6   5       19.82       17.89      5.43 o 
  -6   7   5        2.89       -1.70      7.02 o 
  -5   7   5       22.35       30.43      7.12 o 
  -4   7   5       17.38       27.68      4.99 o 
  -3   7   5       93.27      106.15      6.46 o 
  -2   7   5       47.50       43.31     15.52 o 
  -1   7   5      141.28      145.63      8.98 o 
   0   7   5       27.93       33.00      4.87 o 
   1   7   5       41.35       44.66      4.93 o 
   2   7   5        0.42       -0.76      4.16 o 
   3   7   5       15.38       29.53      7.72 o 
   4   7   5        0.12        5.16      4.85 o 
   5   7   5       88.09       97.24      5.96 o 
   6   7   5        3.92       15.64      4.90 o 
  -5   8   5       43.23       37.62      8.65 o 
  -4   8   5        8.19       10.53      5.48 o 
  -3   8   5       21.36       26.40      7.78 o 
  -2   8   5       16.06       11.85      7.03 o 
  -1   8   5        0.97       -0.94      6.42 o 
   0   8   5        1.63       -0.97     12.27 o 
   1   8   5        1.07        2.24      4.74 o 
   2   8   5       45.80       44.99      5.96 o 
   3   8   5       42.19       47.14      6.28 o 
   4   8   5       31.19       39.22      6.64 o 
   5   8   5        4.72       16.45      6.07 o 
  -2   9   5        2.14       23.04      8.25 o 
  -1   9   5        0.27       -6.37      7.30 o 
   0   9   5        1.05      -10.96      8.04 o 
   1   9   5        1.45        2.86      7.84 o 
   2   9   5        2.62        2.62      6.02 o 
 -10   0   6        2.50        8.19      7.26 o 
  -9   0   6        5.25        0.95      5.52 o 
  -8   0   6       34.83       32.85      7.99 o 
  -7   0   6      225.08      204.55      9.38 o 
  -6   0   6       70.31       60.46      7.05 o 
  -5   0   6       58.62       51.47      6.01 o 
  -4   0   6     2145.84     2290.74     45.82 o 
  -3   0   6      989.01     1064.46     17.48 o 
  -2   0   6     5661.49     5947.13     75.97 o 
  -1   0   6     3338.83     3630.01     94.44 o 
   0   0   6     1282.62     1296.19     17.89 o 
   1   0   6      472.06      466.84     12.95 o 
   2   0   6     2017.56     1914.20     40.48 o 
   3   0   6     7957.19     9230.32     88.49 o 
   4   0   6      613.36      603.44      8.29 o 
   5   0   6       31.15       34.21      2.58 o 
   6   0   6      284.58      292.80      6.48 o 
   7   0   6        7.12        6.92      7.45 o 
   8   0   6      207.30      208.39     15.60 o 
   9   0   6        0.80      -10.29      9.73 o 
  10   0   6       67.81       84.61     14.80 o 
 -10   1   6        0.28        1.12      5.92 o 
  -9   1   6        5.32        1.79      4.97 o 
  -8   1   6       22.93       32.03      5.62 o 
  -7   1   6       86.99       91.40      5.00 o 
  -6   1   6        0.02        0.68      2.65 o 
  -5   1   6       44.00       43.35      3.14 o 
  -4   1   6       70.11       77.65      4.63 o 
  -3   1   6     1545.61     1580.32     13.92 o 
  -2   1   6     1167.51     1222.92     10.04 o 
  -1   1   6      119.12      111.21      2.28 o 
   0   1   6     2861.71     2909.03     24.17 o 
   1   1   6       21.43       16.99      1.30 o 
   2   1   6       34.69       32.44      1.62 o 
   3   1   6       41.16       45.64      2.58 o 
   4   1   6      161.34      135.51      4.16 o 
   5   1   6      548.05      519.55      8.01 o 
   6   1   6      573.93      567.56      9.16 o 
   7   1   6       12.61        7.54      6.06 o 
   8   1   6       72.88       71.05      7.78 o 
   9   1   6       13.31       22.05      7.49 o 
  10   1   6        2.70       11.34     11.93 o 
 -10   2   6       14.95       11.55     10.19 o 
  -9   2   6       29.88       26.88      6.16 o 
  -8   2   6       71.32       72.14      6.76 o 
  -7   2   6       20.51       14.59      4.70 o 
  -6   2   6       10.49        3.09      2.80 o 
  -5   2   6       30.80       31.95      3.03 o 
  -4   2   6      198.59      201.39      5.01 o 
  -3   2   6     5253.28     5679.97     50.57 o 
  -2   2   6        7.24        2.49      1.32 o 
  -1   2   6     4729.47     5164.29     41.46 o 
   0   2   6      902.50      967.82      9.44 o 
   1   2   6     2100.16     2312.72     19.75 o 
   2   2   6      360.27      356.09      4.85 o 
   3   2   6      278.41      285.22      5.26 o 
   4   2   6      232.77      246.82      5.13 o 
   5   2   6      779.59      762.90     10.72 o 
   6   2   6      120.17      131.16      5.09 o 
   7   2   6       51.03       41.05      6.13 o 
   8   2   6        0.24       -2.36      8.39 o 
   9   2   6      102.49      133.62     15.82 o 
  -9   3   6       19.16       17.69      6.62 o 
  -8   3   6       29.48       41.44     11.27 o 
  -7   3   6        4.17        2.40      4.43 o 
  -6   3   6       12.40       12.24      4.11 o 
  -5   3   6        1.53        5.36      2.89 o 
  -4   3   6       27.20       41.17      3.28 o 
  -3   3   6      131.49      113.14      3.56 o 
  -2   3   6       25.39       32.29      2.32 o 
  -1   3   6     1200.88     1279.29     13.98 o 
   0   3   6      690.25      809.29      8.80 o 
   1   3   6       67.18       67.46      2.41 o 
   2   3   6      146.68      141.37      3.29 o 
   3   3   6      917.73      927.16     10.28 o 
   4   3   6      502.93      530.39      7.46 o 
   5   3   6      449.56      425.91     13.57 o 
   6   3   6       31.09       35.44      4.25 o 
   7   3   6        0.18        9.33      6.01 o 
   8   3   6       67.29       67.67      7.13 o 
   9   3   6        8.09       13.25      8.54 o 
  -9   4   6        0.06        9.96      7.04 o 
  -8   4   6       61.50       53.54      7.13 o 
  -7   4   6        0.94       -2.39      4.87 o 
  -6   4   6        0.58        3.05      4.83 o 
  -5   4   6        1.36        5.14      4.89 o 
  -4   4   6       84.96       74.42      4.54 o 
  -3   4   6     1357.79     1390.05     15.81 o 
  -2   4   6      840.63      870.11     14.37 o 
  -1   4   6      129.30      128.47      5.54 o 
   0   4   6      920.42      969.67     12.12 o 
   1   4   6     1046.26     1144.83     13.81 o 
   2   4   6      149.64      169.37      4.77 o 
   3   4   6        0.09       -1.64      2.50 o 
   4   4   6       52.64       57.31      4.21 o 
   5   4   6      122.86      117.39      4.96 o 
   6   4   6      140.02      130.56      6.49 o 
   7   4   6        0.59        0.20      5.40 o 
   8   4   6        7.63       16.80      9.66 o 
   9   4   6       33.49       44.18      8.51 o 
  -8   5   6       47.90       55.71      7.93 o 
  -7   5   6        0.58       -0.40      8.70 o 
  -6   5   6       59.83       54.92      7.18 o 
  -5   5   6       37.87       29.66      4.04 o 
  -4   5   6        0.51       -2.79      3.29 o 
  -3   5   6       20.14       21.83      3.78 o 
  -2   5   6      294.84      250.31     14.98 o 
  -1   5   6      167.65      152.81      7.06 o 
   0   5   6      172.64      190.18      5.46 o 
   1   5   6       82.71       75.85      3.84 o 
   2   5   6       11.15        9.50      2.82 o 
   3   5   6      594.31      579.95     10.01 o 
   4   5   6        3.49        3.13      3.02 o 
   5   5   6       11.46       12.98      5.61 o 
   6   5   6       36.97       48.94      4.58 o 
   7   5   6       57.79       64.22      7.89 o 
   8   5   6        1.84        7.55      9.22 o 
  -7   6   6        1.68       -0.84      7.05 o 
  -6   6   6       17.19        6.10      6.39 o 
  -5   6   6        4.77        4.17      4.45 o 
  -4   6   6        0.14       -3.82      3.77 o 
  -3   6   6       99.58      117.66      6.03 o 
  -2   6   6      428.46      389.72     13.69 o 
  -1   6   6        1.39        1.90      5.32 o 
   0   6   6      274.56      266.56      8.15 o 
   1   6   6       76.82       76.79      4.80 o 
   2   6   6        0.77       -4.49      2.99 o 
   3   6   6       10.33       10.12      3.50 o 
   4   6   6        0.84        8.63      4.11 o 
   5   6   6       16.78       21.39      5.31 o 
   6   6   6        1.63        4.60      4.38 o 
   7   6   6        5.34        1.87      6.30 o 
  -6   7   6        0.58       -5.35      9.75 o 
  -5   7   6       58.17       42.54      7.72 o 
  -4   7   6       20.14       31.82      6.26 o 
  -3   7   6        0.17       -0.39      4.36 o 
  -2   7   6        0.02       -7.17      5.75 o 
  -1   7   6      203.62      190.25     10.03 o 
   0   7   6       29.08       24.66      4.71 o 
   1   7   6        1.28       -2.76      3.97 o 
   2   7   6       10.34       11.21      4.43 o 
   3   7   6        1.27        4.64      4.89 o 
   4   7   6       70.99       66.84      5.30 o 
   5   7   6        9.76       22.05      4.70 o 
   6   7   6        4.61        8.87      5.65 o 
  -5   8   6        6.57        1.61      8.00 o 
  -4   8   6        0.02        1.42      5.52 o 
  -3   8   6        5.94        7.77      7.29 o 
  -2   8   6        0.49       -1.65      6.70 o 
  -1   8   6       46.54       52.53      7.84 o 
   0   8   6        3.09        4.65      6.36 o 
   1   8   6       18.95       20.53      7.64 o 
   2   8   6        0.59       -2.78      5.20 o 
   3   8   6       12.11       13.39      8.43 o 
   4   8   6        2.29        9.81      6.27 o 
  -2   9   6        7.11       15.99      7.84 o 
  -1   9   6        0.01       -0.84      7.48 o 
   0   9   6        0.09       -6.82      8.70 o 
   1   9   6        2.42        1.60      7.45 o 
   2   9   6        8.97       11.55      6.26 o 
 -10   1   7        9.33       24.98     14.01 o 
  -9   1   7       55.21       80.94      8.80 o 
  -8   1   7       15.58        9.80      3.80 o 
  -7   1   7       11.14        9.03      3.38 o 
  -6   1   7       99.72       81.71      4.40 o 
  -5   1   7      274.43      278.99      6.75 o 
  -4   1   7      201.81      266.46      6.02 o 
  -3   1   7      324.78      288.03      3.87 o 
  -2   1   7      316.14      338.75      4.60 o 
  -1   1   7     1702.13     1640.42     14.34 o 
   0   1   7     4978.04     5304.38     41.93 o 
   1   1   7      282.49      251.69      4.02 o 
   2   1   7       34.87       27.95      1.59 o 
   3   1   7    10864.11    12603.39    111.07 o 
   4   1   7      351.48      286.89      5.10 o 
   5   1   7        0.33       -1.58      2.13 o 
   6   1   7       16.13       12.76      4.50 o 
   7   1   7      600.00      571.13     19.64 o 
   8   1   7        0.32       -4.34      5.84 o 
   9   1   7      121.38      153.07     11.13 o 
 -10   2   7        1.99       -0.91      6.51 o 
  -9   2   7        0.51       -1.83      5.44 o 
  -8   2   7       34.00       30.66      5.65 o 
  -7   2   7       14.04       14.49      4.73 o 
  -6   2   7      205.59      224.13     10.41 o 
  -5   2   7      244.90      239.28      6.05 o 
  -4   2   7       21.57       27.02      2.27 o 
  -3   2   7     1537.84     1623.57     16.73 o 
  -2   2   7      699.08      668.12      7.37 o 
  -1   2   7        0.48        1.88      2.13 o 
   0   2   7      538.40      571.34      6.49 o 
   1   2   7      188.77      212.93      3.55 o 
   2   2   7      579.50      583.05      6.78 o 
   3   2   7     1223.25     1286.59     12.70 o 
   4   2   7        8.42        8.60      2.23 o 
   5   2   7        9.83        5.69      2.85 o 
   6   2   7      709.42      723.34     13.44 o 
   7   2   7       23.03       25.52      6.04 o 
   8   2   7        0.00       -6.76      8.74 o 
   9   2   7       23.37       26.06     11.72 o 
  -9   3   7        1.73        5.82      6.45 o 
  -8   3   7      128.14      134.98      8.77 o 
  -7   3   7       59.90       51.74     10.00 o 
  -6   3   7       14.65        5.87      4.64 o 
  -5   3   7        0.02       -0.27      2.62 o 
  -4   3   7        3.45        3.21      3.13 o 
  -3   3   7      125.58      114.62      3.50 o 
  -2   3   7     2876.61     3052.56     28.95 o 
  -1   3   7       56.00       47.54      2.91 o 
   0   3   7      596.47      565.93      6.98 o 
   1   3   7     3937.47     4271.45     35.43 o 
   2   3   7     2445.35     2479.11     21.99 o 
   3   3   7      411.77      366.81      5.72 o 
   4   3   7      121.27      115.53      4.35 o 
   5   3   7       41.92       42.74      3.06 o 
   6   3   7       34.23       38.88      4.44 o 
   7   3   7      133.63      150.10      8.75 o 
   8   3   7       21.95       22.00      8.73 o 
   9   3   7        0.33        6.10      8.04 o 
  -9   4   7        0.00       11.84     14.14 o 
  -8   4   7        0.01        4.62      5.75 o 
  -7   4   7        0.03        0.97      4.88 o 
  -6   4   7       55.54       40.44      9.85 o 
  -5   4   7       71.86       77.10      4.68 o 
  -4   4   7      394.52      398.68      8.71 o 
  -3   4   7      206.45      208.35      5.05 o 
  -2   4   7      165.39      173.86      4.51 o 
  -1   4   7       59.89       68.64      3.50 o 
   0   4   7       48.65       49.06      3.22 o 
   1   4   7       13.51       16.46      2.04 o 
   2   4   7        8.74        8.84      2.48 o 
   3   4   7      173.39      170.56      5.07 o 
   4   4   7      115.17      104.81      4.58 o 
   5   4   7       33.66       37.82      6.38 o 
   6   4   7        1.23        5.96      4.13 o 
   7   4   7       29.20       30.78      6.53 o 
   8   4   7       41.73       30.81      7.64 o 
  -8   5   7        0.04        2.52      6.24 o 
  -7   5   7        0.34       -6.82      6.06 o 
  -6   5   7        0.20       -9.59      6.39 o 
  -5   5   7        3.77       -4.17      4.70 o 
  -4   5   7        0.95       -3.95      3.32 o 
  -3   5   7      277.42      286.65     10.13 o 
  -2   5   7      450.40      435.41     29.81 o 
  -1   5   7       29.46       32.87      3.24 o 
   0   5   7        3.60        5.37      2.97 o 
   1   5   7        1.33        4.79      2.73 o 
   2   5   7       16.79       11.89      2.95 o 
   3   5   7      104.27      109.19      4.79 o 
   4   5   7      113.00      102.76      4.86 o 
   5   5   7      159.28      167.51      6.19 o 
   6   5   7        0.35        9.65      4.56 o 
   7   5   7        4.68       -7.46      6.16 o 
   8   5   7        9.24        3.60     11.47 o 
  -7   6   7        0.57       -3.58      7.94 o 
  -6   6   7        4.56        3.82      6.72 o 
  -5   6   7       50.44       61.18      7.36 o 
  -4   6   7       20.62       22.55      4.42 o 
  -3   6   7        1.83        7.00      3.95 o 
  -2   6   7        0.01        7.11      5.34 o 
  -1   6   7      185.56      182.90      7.20 o 
   0   6   7        0.63       -1.44      4.05 o 
   1   6   7       10.74       19.82      5.81 o 
   2   6   7        0.09        8.75      3.27 o 
   3   6   7        3.31        2.39      3.98 o 
   4   6   7        0.07        3.24      3.57 o 
   5   6   7        0.28       -1.44      3.82 o 
   6   6   7       14.46       15.29     10.29 o 
   7   6   7       15.53       12.46      6.54 o 
  -6   7   7        1.27        1.89      7.63 o 
  -5   7   7        5.79        3.05      6.57 o 
  -4   7   7        5.13        8.36      6.55 o 
  -3   7   7        9.69        4.49     10.15 o 
  -2   7   7       27.33       15.52      6.34 o 
  -1   7   7        2.17        3.74      5.94 o 
   0   7   7        2.46       -3.55      5.27 o 
   1   7   7       30.37       27.50      4.80 o 
   2   7   7       43.36       45.76      5.24 o 
   3   7   7        7.99       12.15      4.61 o 
   4   7   7      122.04      111.48      6.18 o 
   5   7   7       36.21       39.94      5.24 o 
   6   7   7        1.67       -0.16      5.45 o 
  -5   8   7        7.88        7.38      8.14 o 
  -4   8   7        1.19        6.07      7.46 o 
  -3   8   7        5.22        9.70      7.31 o 
  -2   8   7       18.90        6.02      6.76 o 
  -1   8   7        2.13       12.38      6.73 o 
   0   8   7        5.07        8.22      8.26 o 
   1   8   7        0.02       -1.75      4.70 o 
   2   8   7       14.52        8.24      5.13 o 
   3   8   7       27.57       34.68      8.87 o 
   4   8   7        0.34        5.83      5.75 o 
  -2   9   7        3.10        1.75     11.39 o 
  -1   9   7       30.13       16.10     17.10 o 
   0   9   7       16.14       11.86      7.75 o 
   1   9   7       12.32       16.92      6.10 o 
 -10   0   8        6.06       14.33      7.44 o 
  -9   0   8       18.39       29.70      6.50 o 
  -8   0   8        2.71       12.53      5.04 o 
  -7   0   8      273.05      272.86      9.93 o 
  -6   0   8        1.61        5.04      4.93 o 
  -5   0   8      849.98      891.36     24.07 o 
  -4   0   8     2378.37     2452.55     37.47 o 
  -3   0   8      741.67      816.17     14.74 o 
  -2   0   8      131.49      116.50      4.27 o 
  -1   0   8      214.20      197.73      3.51 o 
   0   0   8      350.71      368.39      6.82 o 
   1   0   8     3780.71     3736.99     73.54 o 
   2   0   8     1067.07      975.06     24.10 o 
   3   0   8       49.83       65.17      6.25 o 
   4   0   8     1782.10     1823.13     26.97 o 
   5   0   8     1745.83     1715.03     36.31 o 
   6   0   8       61.99       55.25      8.47 o 
   7   0   8      151.00      127.37     12.36 o 
   8   0   8      200.82      192.52     15.79 o 
   9   0   8        5.43        2.44     10.62 o 
 -10   1   8        0.11        4.78      8.50 o 
  -9   1   8        0.02        3.15      6.07 o 
  -8   1   8        7.40        8.62      3.87 o 
  -7   1   8       81.21       78.44      4.96 o 
  -6   1   8       44.34       36.03      3.56 o 
  -5   1   8      426.85      426.56      8.66 o 
  -4   1   8        2.68        1.76      1.75 o 
  -3   1   8       37.55       31.38      2.00 o 
  -2   1   8      156.25      147.41      3.02 o 
  -1   1   8      896.01      854.37      8.49 o 
   0   1   8      274.26      278.20      4.21 o 
   1   1   8        3.82        4.41      1.38 o 
   2   1   8       76.53       50.19      2.27 o 
   3   1   8     1073.99     1214.52     16.23 o 
   4   1   8        7.09        0.81      1.94 o 
   5   1   8        0.96        1.50      2.28 o 
   6   1   8      433.44      437.88     22.88 o 
   7   1   8       61.89       64.00     14.38 o 
   8   1   8       49.61       59.04      8.01 o 
   9   1   8        0.87       17.12      8.17 o 
  -9   2   8        3.84        6.98      5.89 o 
  -8   2   8        1.32       -0.42      4.89 o 
  -7   2   8        4.67        5.87      4.47 o 
  -6   2   8      389.52      324.53     14.56 o 
  -5   2   8       76.81       66.93      3.67 o 
  -4   2   8      185.62      205.62      4.49 o 
  -3   2   8      811.13      799.60      9.65 o 
  -2   2   8      343.50      380.39      6.18 o 
  -1   2   8      317.19      272.28      4.78 o 
   0   2   8     1187.41     1212.31     11.60 o 
   1   2   8       80.13       80.03      2.43 o 
   2   2   8      509.61      551.84      6.61 o 
   3   2   8     2258.50     2276.92     20.34 o 
   4   2   8       36.20       31.93      3.65 o 
   5   2   8      204.22      195.54      8.22 o 
   6   2   8      320.31      303.83     11.27 o 
   7   2   8       39.72       41.09      6.55 o 
   8   2   8       10.86       11.66     10.19 o 
   9   2   8       13.19       17.53     11.58 o 
  -9   3   8        2.04       -0.35     11.70 o 
  -8   3   8       41.55       51.24      9.36 o 
  -7   3   8        5.66       11.56      4.75 o 
  -6   3   8       16.43       24.33      4.96 o 
  -5   3   8      194.95      209.16      6.06 o 
  -4   3   8       81.79       98.50      5.25 o 
  -3   3   8      477.22      471.77      7.84 o 
  -2   3   8      264.56      281.77      5.26 o 
  -1   3   8     2835.05     2981.30     25.87 o 
   0   3   8     2911.73     3112.18     26.77 o 
   1   3   8       20.77       19.88      1.98 o 
   2   3   8        0.44        3.29      1.99 o 
   3   3   8       17.00       22.84      2.42 o 
   4   3   8        0.87        0.73      2.19 o 
   5   3   8      215.17      214.23      5.06 o 
   6   3   8      112.86      102.07     11.25 o 
   7   3   8       30.24       30.80      5.89 o 
   8   3   8        0.56        9.13      5.86 o 
   9   3   8       48.10       45.95      7.86 o 
  -9   4   8        2.80       10.31      7.19 o 
  -8   4   8        3.87       -1.03      5.69 o 
  -7   4   8       49.26       42.27      8.02 o 
  -6   4   8       78.15       64.12      8.00 o 
  -5   4   8        6.50        2.18      4.62 o 
  -4   4   8       13.27       25.88      4.53 o 
  -3   4   8       42.70       53.02      3.18 o 
  -2   4   8      533.44      514.54      9.55 o 
  -1   4   8        0.06        0.30      2.33 o 
   0   4   8      315.09      311.21      5.38 o 
   1   4   8        6.99       10.65      2.08 o 
   2   4   8       30.71       34.31      2.48 o 
   3   4   8      413.19      424.09      7.85 o 
   4   4   8       60.69       60.86      3.75 o 
   5   4   8      114.21      119.07      4.96 o 
   6   4   8        2.22        0.71      4.94 o 
   7   4   8       59.55       61.31      9.81 o 
   8   4   8        8.42       16.38      6.98 o 
  -8   5   8        3.06       -8.82      5.88 o 
  -7   5   8        6.52        4.32      6.80 o 
  -6   5   8       28.22       24.69      6.58 o 
  -5   5   8       97.19       89.45      7.42 o 
  -4   5   8      132.18      129.35      6.94 o 
  -3   5   8      173.13      170.41      6.34 o 
  -2   5   8      412.28      391.40     11.80 o 
  -1   5   8      459.52      432.75      8.05 o 
   0   5   8      490.88      506.79      8.84 o 
   1   5   8       31.13       31.27      5.15 o 
   2   5   8        0.65        3.88      2.86 o 
   3   5   8        4.87        3.70      3.06 o 
   4   5   8       40.99       35.49      3.76 o 
   5   5   8      185.53      186.24      6.42 o 
   6   5   8      186.42      188.58     10.11 o 
   7   5   8       59.36       65.22      8.01 o 
   8   5   8        2.50        6.03     11.94 o 
  -7   6   8        6.32       -1.50      7.24 o 
  -6   6   8       28.28       36.62      7.39 o 
  -5   6   8       49.01       57.37      9.56 o 
  -4   6   8      156.05      148.36      6.77 o 
  -3   6   8       75.09       72.77      8.42 o 
  -2   6   8        1.82       11.34      5.34 o 
  -1   6   8        6.85        6.25      4.06 o 
   0   6   8        0.51       -3.23      4.58 o 
   1   6   8      233.91      215.80      8.08 o 
   2   6   8       88.87       91.45      5.48 o 
   3   6   8       22.55       27.67      3.84 o 
   4   6   8      157.75      157.80      6.20 o 
   5   6   8       48.65       59.43      5.79 o 
   6   6   8       75.99       92.15      8.38 o 
   7   6   8        2.28        1.60      6.81 o 
  -6   7   8        7.29        5.68      7.51 o 
  -5   7   8        1.09       -1.84      6.45 o 
  -4   7   8        1.37       10.27      6.48 o 
  -3   7   8       12.72        1.57      5.94 o 
  -2   7   8        2.73       -2.91      5.71 o 
  -1   7   8        3.86        4.05      5.95 o 
   0   7   8        9.25        7.25      4.29 o 
   1   7   8       37.90       33.93      4.89 o 
   2   7   8       37.19       32.95      5.08 o 
   3   7   8       13.39       15.40      9.67 o 
   4   7   8       95.18      100.20      6.07 o 
   5   7   8        5.83        4.14      5.51 o 
   6   7   8        8.07        9.54      6.95 o 
  -4   8   8        0.14       -1.05      7.42 o 
  -3   8   8       12.15        5.61      7.09 o 
  -2   8   8       34.29       36.29      7.67 o 
  -1   8   8        6.66        6.88      6.69 o 
   0   8   8        0.03       -5.44      5.59 o 
   1   8   8        0.46       -1.39      5.40 o 
   2   8   8        2.71        4.17      5.14 o 
   3   8   8        6.00       18.51      7.85 o 
   4   8   8       28.83       26.40      6.09 o 
  -1   9   8        5.60        3.14      8.08 o 
   0   9   8        0.19       -3.28      7.64 o 
   1   9   8       13.77       11.31      6.20 o 
 -10   1   9       19.28       20.24      7.00 o 
  -9   1   9        5.93       16.38      9.14 o 
  -8   1   9        0.24        0.98      4.31 o 
  -7   1   9        2.88        5.37      3.63 o 
  -6   1   9       35.26       24.69      5.65 o 
  -5   1   9      178.71      180.82      5.70 o 
  -4   1   9       53.69       71.96      3.80 o 
  -3   1   9      508.23      483.92      6.53 o 
  -2   1   9       17.96       17.35      1.57 o 
  -1   1   9     3437.17     3526.80     33.36 o 
   0   1   9     2770.17     3021.95     24.96 o 
   1   1   9      426.65      373.22      4.59 o 
   2   1   9        3.44        4.64      1.91 o 
   3   1   9      276.80      240.98      5.54 o 
   4   1   9      109.08      104.79      3.13 o 
   5   1   9        9.75        5.99      4.38 o 
   6   1   9      174.14      163.83      8.64 o 
   7   1   9       12.44       18.21      5.95 o 
   8   1   9       63.74       63.04      8.04 o 
   9   1   9      118.66      161.34     15.91 o 
  -9   2   9       11.78       14.33      6.15 o 
  -8   2   9       27.24       28.80      5.82 o 
  -7   2   9       36.24       32.88      5.36 o 
  -6   2   9       12.99        7.24      4.04 o 
  -5   2   9      172.82      173.15      8.23 o 
  -4   2   9      249.06      242.30      5.31 o 
  -3   2   9      424.47      434.53      5.91 o 
  -2   2   9       94.45      103.27      3.31 o 
  -1   2   9     2307.53     2492.34     26.09 o 
   0   2   9     1918.75     2015.26     17.91 o 
   1   2   9      972.41      979.66      9.93 o 
   2   2   9       99.99      107.01      2.83 o 
   3   2   9      392.91      379.12      5.55 o 
   4   2   9      155.66      149.37      4.48 o 
   5   2   9        9.41       11.33      3.55 o 
   6   2   9       24.46       12.90      5.11 o 
   7   2   9       42.23       41.89      6.59 o 
   8   2   9       94.63       85.58     13.14 o 
   9   2   9       82.04       89.60     14.58 o 
  -9   3   9        9.44        7.52      6.38 o 
  -8   3   9        1.50        1.13      5.50 o 
  -7   3   9       16.47       12.14      8.22 o 
  -6   3   9       16.52       13.94      4.70 o 
  -5   3   9       78.36       77.23      6.89 o 
  -4   3   9      642.56      652.05      9.38 o 
  -3   3   9      237.50      220.71      4.77 o 
  -2   3   9      100.14       93.54      3.12 o 
  -1   3   9     1911.80     1988.49     19.44 o 
   0   3   9        0.10        4.53      1.87 o 
   1   3   9       13.94       12.36      1.93 o 
   2   3   9       23.27       29.89      2.20 o 
   3   3   9      339.07      321.36      5.71 o 
   4   3   9     1057.32     1054.56     12.66 o 
   5   3   9      738.69      731.26      9.79 o 
   6   3   9        6.84        9.59      4.61 o 
   7   3   9      114.27       90.75      7.59 o 
   8   3   9      175.44      165.90     11.07 o 
   9   3   9       13.61       20.42      7.39 o 
  -9   4   9       10.97       22.37      8.24 o 
  -8   4   9        0.01       -7.19      5.46 o 
  -7   4   9       47.00       51.08     10.46 o 
  -6   4   9       37.26       37.05      6.49 o 
  -5   4   9       30.00       20.36     11.13 o 
  -4   4   9      222.78      211.06      6.68 o 
  -3   4   9      226.07      209.71      5.18 o 
  -2   4   9     2026.88     2118.94     27.23 o 
  -1   4   9      335.93      341.99      5.84 o 
   0   4   9       33.87       37.99      4.63 o 
   1   4   9       35.25       29.30      2.48 o 
   2   4   9      467.83      474.04      6.92 o 
   3   4   9      226.37      216.54      5.69 o 
   4   4   9      182.76      189.63      5.59 o 
   5   4   9       27.04       33.40      3.75 o 
   6   4   9      194.85      201.70     10.60 o 
   7   4   9       56.38       61.16      7.44 o 
   8   4   9       10.90       11.83      6.76 o 
  -8   5   9        7.65        5.45      6.38 o 
  -7   5   9        1.55        0.30      6.48 o 
  -6   5   9        4.65       -0.73      5.96 o 
  -5   5   9       12.39        7.61      6.65 o 
  -4   5   9       33.00       31.56      4.04 o 
  -3   5   9       77.12       67.25      4.74 o 
  -2   5   9        5.82        5.59      4.86 o 
  -1   5   9      226.40      221.85      5.85 o 
   0   5   9        0.02        0.80      2.90 o 
   1   5   9       23.36       31.55      3.49 o 
   2   5   9        6.48        2.01      2.94 o 
   3   5   9        0.06        3.33      3.41 o 
   4   5   9       91.80       78.94      7.99 o 
   5   5   9       39.57       45.40      4.48 o 
   6   5   9       34.48       41.28      6.97 o 
   7   5   9       27.86       21.99      6.84 o 
   8   5   9        4.00       -1.01      7.24 o 
  -7   6   9        0.25        0.74      7.49 o 
  -6   6   9       59.77       44.96      8.06 o 
  -5   6   9       17.01       16.61      9.65 o 
  -4   6   9       17.14       15.12     11.31 o 
  -3   6   9       19.28       23.31      7.98 o 
  -2   6   9      162.60      142.95      8.40 o 
  -1   6   9      123.98      114.97      8.10 o 
   0   6   9        0.86        4.44      3.90 o 
   1   6   9        1.51        5.90      3.40 o 
   2   6   9      164.36      150.99      5.74 o 
   3   6   9      135.49      144.01      8.47 o 
   4   6   9       29.45       34.67      4.33 o 
   5   6   9        3.36        4.70      4.82 o 
   6   6   9        1.11       -2.38      5.94 o 
   7   6   9       11.07        9.53      7.69 o 
  -6   7   9        9.90       -4.00      7.52 o 
  -5   7   9        0.04        2.93      6.83 o 
  -4   7   9       13.57       17.83      6.73 o 
  -3   7   9        2.18       -1.05      6.01 o 
  -2   7   9       45.40       40.15      6.99 o 
  -1   7   9        0.03       -4.86      5.56 o 
   0   7   9       10.17        9.80      4.49 o 
   1   7   9       18.54       25.24      7.87 o 
   2   7   9       73.09       64.57      7.47 o 
   3   7   9       10.35        4.23      5.65 o 
   4   7   9       90.34      108.35      6.09 o 
   5   7   9        6.24        1.40      6.82 o 
   6   7   9        4.72        9.16     12.09 o 
  -4   8   9       16.01        8.87      7.95 o 
  -3   8   9       11.62        9.90      7.34 o 
  -2   8   9        1.24        2.40      6.92 o 
  -1   8   9       50.17       65.98     15.67 o 
   0   8   9       35.73       27.50      5.58 o 
   1   8   9        4.53        7.64      5.03 o 
   2   8   9        6.13       11.30     10.32 o 
   3   8   9       18.69       23.70      6.02 o 
   4   8   9        1.96        1.18      6.96 o 
  -1   9   9        7.60       17.03      9.50 o 
   0   9   9        8.71        6.95      7.90 o 
 -10   0  10        0.06        8.64      8.02 o 
  -9   0  10       45.15       56.10      7.60 o 
  -8   0  10        2.46        0.60      4.96 o 
  -7   0  10       68.22       59.43      6.09 o 
  -6   0  10      121.86      120.64      9.28 o 
  -5   0  10       18.59       16.03      4.96 o 
  -4   0  10      223.51      222.47      7.58 o 
  -3   0  10      233.93      256.94      8.34 o 
  -2   0  10      545.37      518.32     10.47 o 
  -1   0  10       22.75       22.79      3.01 o 
   0   0  10     3115.48     3169.83     64.97 o 
   1   0  10      607.97      486.92     15.25 o 
   2   0  10     5188.58     5776.95    112.81 o 
   3   0  10      200.69      135.58      8.66 o 
   4   0  10      664.44      624.48     20.83 o 
   5   0  10       10.77        7.29      6.62 o 
   6   0  10       58.14       61.96      9.22 o 
   7   0  10      187.03      218.36     15.34 o 
   8   0  10       91.77      111.64     13.51 o 
   9   0  10       44.02       30.00     11.64 o 
  -9   1  10        4.16        4.24      9.20 o 
  -8   1  10       72.76       71.55      5.43 o 
  -7   1  10       36.24       39.54      4.26 o 
  -6   1  10       22.98       17.84      3.52 o 
  -5   1  10        0.12        0.73      2.38 o 
  -4   1  10       81.04       77.13      2.98 o 
  -3   1  10      111.93      105.43      3.61 o 
  -2   1  10      224.48      219.82      3.93 o 
  -1   1  10      117.60      127.36      2.79 o 
   0   1  10     5507.88     6006.78     47.73 o 
   1   1  10     3223.05     3358.15     27.69 o 
   2   1  10     6103.70     6353.06    131.87 o 
   3   1  10        5.75       -5.91      6.06 o 
   4   1  10      576.96      525.09      7.14 o 
   5   1  10      403.95      348.83     11.45 o 
   6   1  10        8.47        9.81      5.26 o 
   7   1  10       14.26        9.40      5.85 o 
   8   1  10        1.39        3.54      6.48 o 
   9   1  10       29.72       31.31      8.63 o 
  -9   2  10        8.27        7.84      6.10 o 
  -8   2  10        6.34       11.10      5.19 o 
  -7   2  10       32.69       36.72      5.60 o 
  -6   2  10        4.93        7.51      3.98 o 
  -5   2  10      117.99      101.22     12.31 o 
  -4   2  10      170.42      160.65      7.02 o 
  -3   2  10      370.24      353.82      7.52 o 
  -2   2  10       23.04       28.83      1.98 o 
  -1   2  10       16.73       15.37      2.55 o 
   0   2  10      965.66     1046.74     10.59 o 
   1   2  10        3.44       -0.03      1.69 o 
   2   2  10     1588.56     1647.91     15.36 o 
   3   2  10       43.84       49.08      2.67 o 
   4   2  10        4.38        7.04      2.44 o 
   5   2  10      213.63      218.58      9.08 o 
   6   2  10      194.03      183.67      9.29 o 
   7   2  10        6.29        7.78     10.70 o 
   8   2  10        0.15        5.31     10.46 o 
   9   2  10       16.99        9.28     12.68 o 
  -9   3  10        2.44       -0.05      6.33 o 
  -8   3  10        7.32        5.55      5.86 o 
  -7   3  10       46.54       39.77      6.33 o 
  -6   3  10        2.79        6.61      4.55 o 
  -5   3  10        0.40        3.04      4.13 o 
  -4   3  10       20.70       21.24      2.95 o 
  -3   3  10        6.44        5.39      2.88 o 
  -2   3  10       25.68       30.45      2.23 o 
  -1   3  10      225.70      252.87      4.68 o 
   0   3  10      228.13      261.30      4.67 o 
   1   3  10      509.72      522.09      6.91 o 
   2   3  10      394.70      398.69      6.01 o 
   3   3  10      240.84      224.54      4.59 o 
   4   3  10       52.26       50.98      3.20 o 
   5   3  10        1.88        2.22      3.69 o 
   6   3  10       13.20       12.04      5.05 o 
   7   3  10       92.81       64.92      7.16 o 
   8   3  10       30.63       24.49      6.59 o 
   9   3  10       42.15       50.63      8.59 o 
  -9   4  10        1.03       -2.67     12.57 o 
  -8   4  10        0.01       -8.67      5.78 o 
  -7   4  10       33.45       37.14      6.21 o 
  -6   4  10        9.33       15.58      5.53 o 
  -5   4  10        3.80        4.32      4.82 o 
  -4   4  10      868.59      879.21     14.86 o 
  -3   4  10      452.06      402.38      8.90 o 
  -2   4  10        3.72       14.66      3.55 o 
  -1   4  10        7.45        7.65      2.23 o 
   0   4  10      457.88      495.39      7.22 o 
   1   4  10       10.41        8.83      2.34 o 
   2   4  10      682.96      658.74      8.94 o 
   3   4  10        0.01        2.66      2.77 o 
   4   4  10       65.96       65.61      3.96 o 
   5   4  10      489.76      500.84     11.53 o 
   6   4  10      157.35      194.72     10.52 o 
   7   4  10       20.90       25.66     11.96 o 
   8   4  10        0.10      -10.40      7.69 o 
  -8   5  10        0.70        0.25      9.41 o 
  -7   5  10        0.91       -3.42      8.89 o 
  -6   5  10       27.41       27.97      6.72 o 
  -5   5  10       13.12       15.38      5.77 o 
  -4   5  10      201.25      194.26     13.47 o 
  -3   5  10        7.66        9.98      5.15 o 
  -2   5  10       85.82       75.96     11.13 o 
  -1   5  10      749.23      620.36     16.77 o 
   0   5  10       52.09       49.84      3.79 o 
   1   5  10      215.69      190.62      5.72 o 
   2   5  10      132.78      127.64      5.03 o 
   3   5  10      733.70      736.05     11.75 o 
   4   5  10       22.49       21.48      3.59 o 
   5   5  10       28.49       26.58      5.72 o 
   6   5  10       97.86       90.92      8.43 o 
   7   5  10        1.31        4.80      6.57 o 
   8   5  10       32.15       29.32     15.46 o 
  -7   6  10       11.59        5.65      7.84 o 
  -6   6  10       21.30       25.34      7.84 o 
  -5   6  10        3.74       -4.30      5.84 o 
  -4   6  10       36.31       24.39      7.24 o 
  -3   6  10      125.02      144.72      8.86 o 
  -2   6  10      128.35      117.61      7.94 o 
  -1   6  10        1.14       -1.22      3.95 o 
   0   6  10        1.50       -5.05      3.78 o 
   1   6  10        0.60        2.49      3.54 o 
   2   6  10        2.37        9.87      3.84 o 
   3   6  10       10.93       17.53      3.93 o 
   4   6  10       28.62       33.79      4.90 o 
   5   6  10        2.61        9.36      5.10 o 
   6   6  10        1.61        2.92      6.39 o 
   7   6  10        0.34        2.24      8.18 o 
  -6   7  10        4.46        9.71      7.95 o 
  -5   7  10        0.00       -1.60      7.06 o 
  -4   7  10       24.23       20.13      7.08 o 
  -3   7  10        2.74       -0.69      5.97 o 
  -2   7  10       31.24       28.41      6.56 o 
  -1   7  10       22.74       24.42      5.50 o 
   0   7  10       35.30       39.23      5.60 o 
   1   7  10        0.07       -5.50      4.26 o 
   2   7  10       53.90       61.76      5.71 o 
   3   7  10       75.69       84.97      6.41 o 
   4   7  10       18.40       23.59      4.70 o 
   5   7  10        0.50       -0.37      6.52 o 
  -4   8  10        9.21       18.54     19.54 o 
  -3   8  10        0.61       -2.52      7.17 o 
  -2   8  10       35.86       34.29     13.31 o 
  -1   8  10        6.95       11.86      6.88 o 
   0   8  10        9.05        7.78      6.99 o 
   1   8  10        0.69       -7.46      5.42 o 
   2   8  10        0.18        1.30      5.24 o 
   3   8  10        6.51       20.64      5.97 o 
   4   8  10        0.15        5.62      5.93 o 
  -9   1  11        2.38        3.19      5.80 o 
  -8   1  11       11.80       20.75      4.51 o 
  -7   1  11      150.60      135.56      6.27 o 
  -6   1  11        2.60        7.63      2.99 o 
  -5   1  11       86.95       82.74      4.10 o 
  -4   1  11      563.04      542.19      7.78 o 
  -3   1  11       22.39       19.04      1.89 o 
  -2   1  11        0.21        2.48      1.65 o 
  -1   1  11        3.95        8.61      1.65 o 
   0   1  11       74.66       66.90      5.71 o 
   1   1  11      141.80      124.42      2.67 o 
   2   1  11      616.20      587.94     18.39 o 
   3   1  11     1343.89     1388.70     24.55 o 
   4   1  11        2.94        2.06      3.60 o 
   5   1  11     1183.62     1140.69     31.03 o 
   6   1  11       44.34       28.06      5.87 o 
   7   1  11       98.24       87.40      7.88 o 
   8   1  11      106.66      106.38     13.99 o 
   9   1  11        3.18       -2.94      7.91 o 
  -9   2  11        1.67       16.35      6.32 o 
  -8   2  11       63.55       72.94      7.25 o 
  -7   2  11       95.67      108.61      7.54 o 
  -6   2  11      139.51      137.55      7.42 o 
  -5   2  11      165.04      157.01      7.90 o 
  -4   2  11      271.86      277.32      9.44 o 
  -3   2  11      103.38       94.64      3.95 o 
  -2   2  11       13.67       13.38      1.88 o 
  -1   2  11     1044.51     1025.67     10.76 o 
   0   2  11      267.07      280.75      4.54 o 
   1   2  11       35.20       32.94      2.08 o 
   2   2  11     1976.06     1909.91     22.64 o 
   3   2  11      220.08      173.37      3.63 o 
   4   2  11       28.37       31.26      3.50 o 
   5   2  11       56.14       47.01      7.14 o 
   6   2  11      460.06      458.92     14.35 o 
   7   2  11       12.07       21.17      6.48 o 
   8   2  11        0.66       10.43     10.59 o 
   9   2  11       26.75       30.40     13.16 o 
  -9   3  11        0.43        3.38      6.36 o 
  -8   3  11        0.73        2.78      5.53 o 
  -7   3  11        1.70        4.98      4.76 o 
  -6   3  11      155.23      156.38      8.46 o 
  -5   3  11      105.72      103.82      5.50 o 
  -4   3  11        3.47        3.16      3.27 o 
  -3   3  11      840.28      803.56     11.53 o 
  -2   3  11      817.36      758.89      9.30 o 
  -1   3  11      153.51      145.45      5.40 o 
   0   3  11      104.09      109.69      3.27 o 
   1   3  11       36.24       31.63      2.31 o 
   2   3  11        1.18        6.20      2.10 o 
   3   3  11      280.08      274.55      5.14 o 
   4   3  11      259.39      245.51      5.14 o 
   5   3  11      112.91      116.75      6.29 o 
   6   3  11      266.42      258.56     10.90 o 
   7   3  11      140.54      135.67      9.14 o 
   8   3  11       13.55       16.67      6.60 o 
   9   3  11        0.26       -2.58      6.71 o 
  -8   4  11       11.30       10.40      6.26 o 
  -7   4  11        7.72       12.39      6.55 o 
  -6   4  11      102.68       84.73     11.80 o 
  -5   4  11      133.40      140.90      8.15 o 
  -4   4  11      477.06      490.68     21.56 o 
  -3   4  11        1.33        3.94      5.47 o 
  -2   4  11      164.57      146.88      4.75 o 
  -1   4  11      207.98      202.58      4.71 o 
   0   4  11      122.55      146.13      4.06 o 
   1   4  11      235.85      227.58      4.83 o 
   2   4  11        3.63        5.33      2.73 o 
   3   4  11      432.11      431.82      8.06 o 
   4   4  11      581.76      568.66     11.71 o 
   5   4  11      418.44      429.39     13.92 o 
   6   4  11        9.78       12.08      5.66 o 
   7   4  11       47.54       49.66      9.64 o 
   8   4  11       38.70       36.26      8.14 o 
  -8   5  11        0.11        7.14      7.98 o 
  -7   5  11       10.47       24.73      7.34 o 
  -6   5  11       33.82       27.83      6.91 o 
  -5   5  11       11.32       -1.36      5.51 o 
  -4   5  11        9.59       15.15      5.46 o 
  -3   5  11       32.00       23.50      5.45 o 
  -2   5  11      314.56      275.14     10.26 o 
  -1   5  11      232.31      219.90      6.05 o 
   0   5  11       34.93       38.61      3.62 o 
   1   5  11       13.26       17.56      3.50 o 
   2   5  11       99.59      104.68      4.90 o 
   3   5  11      151.67      167.53      5.74 o 
   4   5  11      102.55      102.41      4.98 o 
   5   5  11        7.89        8.95     10.60 o 
   6   5  11        1.68       -2.17      8.43 o 
   7   5  11        4.69        3.46      6.37 o 
  -7   6  11        1.38       -2.87      9.89 o 
  -6   6  11        6.88        4.24      7.90 o 
  -5   6  11        5.76       19.82      6.53 o 
  -4   6  11        1.26        5.69      5.77 o 
  -3   6  11        5.31       10.93      5.82 o 
  -2   6  11      102.46      107.94      7.73 o 
  -1   6  11        5.11        7.62      4.09 o 
   0   6  11       83.40       73.05      5.38 o 
   1   6  11       85.94       88.17      7.59 o 
   2   6  11        0.14        2.14      3.64 o 
   3   6  11       54.16       50.91      4.56 o 
   4   6  11       84.27       96.19      5.50 o 
   5   6  11       30.34       28.62      6.75 o 
   6   6  11       11.82        6.48     11.34 o 
   7   6  11        0.58       -2.18      7.63 o 
  -6   7  11        7.61        6.59      8.07 o 
  -5   7  11        2.54        9.95      7.12 o 
  -4   7  11        9.01       10.35      6.83 o 
  -3   7  11        1.44       -7.06      6.02 o 
  -2   7  11       10.29       25.11      6.53 o 
  -1   7  11        7.76        9.97      4.68 o 
   0   7  11       43.76       41.53      6.11 o 
   1   7  11        8.99       13.95      6.23 o 
   2   7  11        1.42        0.19      8.51 o 
   3   7  11        1.64        0.95      5.75 o 
   4   7  11        6.86        7.78      5.24 o 
   5   7  11       16.62       12.86      8.62 o 
  -4   8  11        3.74       10.84      7.90 o 
  -3   8  11        2.88        3.95      7.40 o 
  -2   8  11        6.38       14.62      9.46 o 
  -1   8  11       14.22       12.07      7.18 o 
   0   8  11        6.07       19.28      5.56 o 
   1   8  11        2.32        4.30      5.19 o 
   2   8  11       37.26       31.13      5.99 o 
   3   8  11       21.28       17.79      7.54 o 
   4   8  11        4.99        6.32      7.45 o 
  -9   0  12        1.74        1.97      6.39 o 
  -8   0  12        9.60        9.12      8.06 o 
  -7   0  12        3.94       -0.78      4.69 o 
  -6   0  12      186.75      193.97     11.69 o 
  -5   0  12       79.63       71.73      5.50 o 
  -4   0  12      149.98      144.36      6.55 o 
  -3   0  12     1504.70     1583.69     31.58 o 
  -2   0  12     4924.53     5083.28     82.57 o 
  -1   0  12      504.01      502.99     11.80 o 
   0   0  12     1746.92     1802.05     25.77 o 
   1   0  12     1566.57     1497.35     15.91 o 
   2   0  12      262.26      267.35     12.39 o 
   3   0  12        4.75       26.73      6.76 o 
   4   0  12       80.01       77.16      8.15 o 
   5   0  12       79.05       69.62      8.66 o 
   6   0  12      715.43      729.81     26.76 o 
   7   0  12      283.27      231.77     16.27 o 
   8   0  12        5.18       -7.29      8.61 o 
   9   0  12       39.53       34.34     13.03 o 
  -9   1  12        0.24        4.41      6.09 o 
  -8   1  12       21.44       21.07      4.53 o 
  -7   1  12        0.35        1.86      3.62 o 
  -6   1  12        6.32       10.05      3.19 o 
  -5   1  12       89.15       65.09      3.61 o 
  -4   1  12      167.59      146.53      4.06 o 
  -3   1  12       22.52       18.56      1.95 o 
  -2   1  12       44.55       39.73      2.11 o 
  -1   1  12     2399.60     2453.67     19.63 o 
   0   1  12        4.78        7.39      1.89 o 
   1   1  12      143.76      139.14      2.90 o 
   2   1  12      243.99      259.29      8.45 o 
   3   1  12      189.39      160.73      8.61 o 
   4   1  12      122.83      120.31      8.10 o 
   5   1  12       30.99       34.67      5.46 o 
   6   1  12      104.61       95.82     10.32 o 
   7   1  12      155.47      153.66      9.73 o 
   8   1  12       11.22        8.55      6.85 o 
   9   1  12       22.87       24.56      8.78 o 
  -9   2  12        0.01       13.25      6.78 o 
  -8   2  12        1.77        2.65      5.20 o 
  -7   2  12       21.16       22.94      5.32 o 
  -6   2  12       20.25       24.63      4.69 o 
  -5   2  12       83.04       72.68      4.76 o 
  -4   2  12       69.82       68.30      3.81 o 
  -3   2  12        8.85        9.98      2.34 o 
  -2   2  12       10.36        7.97      1.83 o 
  -1   2  12     2196.77     2364.91     21.24 o 
   0   2  12      124.83      140.59      3.31 o 
   1   2  12      236.57      190.49      3.77 o 
   2   2  12      720.83      718.99      8.29 o 
   3   2  12      300.12      287.88      5.02 o 
   4   2  12      120.05      103.80      7.21 o 
   5   2  12      166.93      155.52      8.57 o 
   6   2  12      156.30      146.82     13.77 o 
   7   2  12        0.33        0.66      5.79 o 
   8   2  12      210.22      220.21     18.55 o 
   9   2  12        5.82       10.43      7.32 o 
  -9   3  12        3.53       16.15     13.46 o 
  -8   3  12        1.08        6.91      5.70 o 
  -7   3  12       34.72       35.27      5.77 o 
  -6   3  12       13.31        7.12      4.54 o 
  -5   3  12       93.89       86.42      7.79 o 
  -4   3  12      460.09      415.54     10.13 o 
  -3   3  12      375.84      355.05      7.18 o 
  -2   3  12       18.75       11.81      2.16 o 
  -1   3  12       55.51       60.86      2.83 o 
   0   3  12        0.16        3.80      2.26 o 
   1   3  12       26.34       20.87      2.35 o 
   2   3  12      544.95      535.68      7.42 o 
   3   3  12      301.27      302.24      6.18 o 
   4   3  12        2.72       15.09      5.21 o 
   5   3  12      431.40      403.82     16.57 o 
   6   3  12      121.75      128.95      8.26 o 
   7   3  12       51.20       56.14      7.45 o 
   8   3  12        7.01       20.91      7.27 o 
  -8   4  12        2.14       -5.61      6.05 o 
  -7   4  12        0.01        3.19      5.39 o 
  -6   4  12       27.45       26.50      6.06 o 
  -5   4  12       10.39        4.08      4.75 o 
  -4   4  12        5.25       10.16      3.85 o 
  -3   4  12      437.48      456.01     14.20 o 
  -2   4  12      166.18      163.07      5.05 o 
  -1   4  12      199.40      199.81      5.71 o 
   0   4  12       48.06       44.80      2.89 o 
   1   4  12       38.54       40.93      2.92 o 
   2   4  12       90.30       91.40      3.59 o 
   3   4  12      204.38      203.20      5.67 o 
   4   4  12       22.19       21.68      4.10 o 
   5   4  12        8.85        9.03      9.33 o 
   6   4  12        3.36        4.46      5.43 o 
   7   4  12        5.04       -8.23      6.10 o 
   8   4  12       45.03       36.98     15.25 o 
  -8   5  12        4.20       -0.71      8.65 o 
  -7   5  12       49.80       41.81      8.11 o 
  -6   5  12       18.95       22.53      6.66 o 
  -5   5  12       46.06       44.54      8.89 o 
  -4   5  12       66.25       70.15      6.86 o 
  -3   5  12      144.73      136.60      8.05 o 
  -2   5  12      230.08      218.73      7.43 o 
  -1   5  12       48.05       46.46      3.80 o 
   0   5  12        0.29       -2.82      2.94 o 
   1   5  12        1.42        1.88      3.65 o 
   2   5  12      356.11      334.39      7.66 o 
   3   5  12      442.93      435.03      8.89 o 
   4   5  12       73.04       72.65      5.47 o 
   5   5  12      126.94      129.09      8.75 o 
   6   5  12       90.19       87.09      8.19 o 
   7   5  12        3.02       13.35      6.77 o 
  -7   6  12        0.21       -8.03      7.51 o 
  -6   6  12        1.97       -0.04      7.37 o 
  -5   6  12        2.60       -1.38     10.03 o 
  -4   6  12       87.15      105.64     10.46 o 
  -3   6  12      145.58      130.28      8.89 o 
  -2   6  12       98.13       90.47      7.45 o 
  -1   6  12       59.47       70.68      5.38 o 
   0   6  12      179.70      191.36      7.41 o 
   1   6  12      120.90      111.35      5.60 o 
   2   6  12        2.95        2.54      3.61 o 
   3   6  12        3.33        5.49      4.05 o 
   4   6  12       21.65       13.61      4.97 o 
   5   6  12       79.68       70.82      7.94 o 
   6   6  12       12.11        4.12      6.59 o 
  -6   7  12        2.58       -5.23      8.01 o 
  -5   7  12        5.58       14.36      7.52 o 
  -4   7  12        0.48       -7.87      7.28 o 
  -3   7  12        0.39       -8.37      6.27 o 
  -2   7  12      155.76      160.09      9.73 o 
  -1   7  12        0.19       -2.52      4.55 o 
   0   7  12        0.65        6.01      5.34 o 
   1   7  12        0.00        0.08      4.83 o 
   2   7  12       42.76       47.14      5.50 o 
   3   7  12        0.01        3.41      4.50 o 
   4   7  12        2.27       11.87      6.86 o 
   5   7  12        1.81       11.95      6.90 o 
  -4   8  12        3.10       -2.50      7.62 o 
  -3   8  12        1.49        5.67      7.52 o 
  -2   8  12       45.00       21.09      7.70 o 
  -1   8  12        0.69       -5.18      6.68 o 
   0   8  12        0.41        9.37      5.41 o 
   1   8  12        1.55        0.55      5.23 o 
   2   8  12        1.27       -6.61      5.32 o 
   3   8  12        6.73       20.72      8.45 o 
  -9   1  13       13.43       11.80      6.66 o 
  -8   1  13       11.64        7.69      4.37 o 
  -7   1  13       84.02       88.18      7.16 o 
  -6   1  13       11.08        9.89      3.18 o 
  -5   1  13      229.88      237.78      6.11 o 
  -4   1  13        0.02       -1.72      1.96 o 
  -3   1  13       45.00       41.14      3.14 o 
  -2   1  13      911.25      899.05      8.77 o 
  -1   1  13     3406.21     3570.61     26.69 o 
   0   1  13      271.33      290.57      4.79 o 
   1   1  13       21.97       17.71      2.79 o 
   2   1  13      282.15      230.45      8.54 o 
   3   1  13      349.80      296.72     12.39 o 
   4   1  13      378.29      352.42     11.34 o 
   5   1  13      182.48      168.47      8.55 o 
   6   1  13       43.51       19.97      5.79 o 
   7   1  13       57.27       66.79     13.99 o 
   8   1  13       85.73       89.58      9.27 o 
   9   1  13       20.74        4.09      8.89 o 
  -9   2  13        6.97        3.99      6.28 o 
  -8   2  13        3.16       -6.79      4.99 o 
  -7   2  13       18.77       19.82      7.49 o 
  -6   2  13        3.24        4.43      4.04 o 
  -5   2  13      310.39      276.07      9.81 o 
  -4   2  13       91.48       85.45      4.11 o 
  -3   2  13       13.21       12.79      3.77 o 
  -2   2  13       25.78       22.83      2.12 o 
  -1   2  13      959.88     1072.24     14.03 o 
   0   2  13       38.95       26.33      1.99 o 
   1   2  13       16.00       22.12      2.76 o 
   2   2  13       51.58       37.37      2.33 o 
   3   2  13        2.29        4.03      2.38 o 
   4   2  13      130.04      123.50      8.18 o 
   5   2  13      254.27      242.44     10.36 o 
   6   2  13       64.06       77.33      8.23 o 
   7   2  13       14.69       15.24      6.56 o 
   8   2  13      125.17      148.82     16.38 o 
   9   2  13       36.80       49.41     14.93 o 
  -9   3  13        0.94        9.68      8.23 o 
  -8   3  13       15.87        6.90      6.46 o 
  -7   3  13        0.09       -2.23      5.01 o 
  -6   3  13       38.70       37.22      8.79 o 
  -5   3  13      149.34      153.64     13.16 o 
  -4   3  13       55.14       51.65      4.37 o 
  -3   3  13       71.54       67.72      3.83 o 
  -2   3  13        3.46        4.36      2.08 o 
  -1   3  13      234.06      216.47      4.59 o 
   0   3  13     1527.36     1450.26     14.76 o 
   1   3  13     2274.36     2311.36     21.42 o 
   2   3  13      585.09      544.94      7.59 o 
   3   3  13      229.62      195.42      4.53 o 
   4   3  13     1997.39     2031.75     27.70 o 
   5   3  13       11.76        4.89      4.76 o 
   6   3  13        1.10        5.76      4.91 o 
   7   3  13        1.50       -1.20      5.78 o 
   8   3  13        3.69       16.58      6.65 o 
  -8   4  13       12.46        8.31      7.04 o 
  -7   4  13        0.00       -1.79      5.24 o 
  -6   4  13       24.06       32.51      6.21 o 
  -5   4  13        8.53       16.37      5.43 o 
  -4   4  13       25.98       27.11      4.21 o 
  -3   4  13        1.74       13.31      4.91 o 
  -2   4  13      150.66      152.60      4.46 o 
  -1   4  13      235.75      222.22      5.10 o 
   0   4  13        6.62        3.45      2.33 o 
   1   4  13       32.71       32.63      2.85 o 
   2   4  13       34.33       34.14      2.97 o 
   3   4  13      133.27      145.79      6.21 o 
   4   4  13        3.28       13.45      4.98 o 
   5   4  13       48.54       49.61     10.27 o 
   6   4  13       43.43       45.01     10.25 o 
   7   4  13       90.70       93.25      8.92 o 
   8   4  13       38.93       40.37      9.14 o 
  -8   5  13        0.00       -4.89      6.95 o 
  -7   5  13       11.60        6.76      6.61 o 
  -6   5  13        2.58       -9.03      6.22 o 
  -5   5  13        9.41        1.78      6.08 o 
  -4   5  13        1.36       -4.34      5.11 o 
  -3   5  13       81.72       80.83      6.90 o 
  -2   5  13       26.45       34.09      3.97 o 
  -1   5  13        3.71        4.24      2.74 o 
   0   5  13        1.09        1.44      3.54 o 
   1   5  13        1.30        4.50      3.22 o 
   2   5  13       78.06       83.49      4.63 o 
   3   5  13        8.60       18.51      3.70 o 
   4   5  13      125.44      108.43     16.14 o 
   5   5  13       37.70       41.84      6.77 o 
   6   5  13        5.92        3.90      5.93 o 
   7   5  13        0.54       -3.51      8.50 o 
  -7   6  13        0.91      -10.04      9.80 o 
  -6   6  13        3.99       -0.66      7.24 o 
  -5   6  13       41.34       23.85      7.16 o 
  -4   6  13        1.67       -8.20      5.93 o 
  -3   6  13       30.37       40.81     11.46 o 
  -2   6  13        0.73       -0.04      5.24 o 
  -1   6  13       22.01       27.42      6.22 o 
   0   6  13        5.74        2.40      3.91 o 
   1   6  13        1.53        2.03      3.57 o 
   2   6  13        6.54        0.49      3.70 o 
   3   6  13      241.13      230.62      7.36 o 
   4   6  13       13.84        3.84      5.57 o 
   5   6  13        5.63        4.71      6.22 o 
   6   6  13       13.86        6.73      7.07 o 
  -5   7  13       13.29       20.90     11.90 o 
  -4   7  13        0.18        2.72      7.00 o 
  -3   7  13       56.48       59.27      8.18 o 
  -2   7  13      177.40      154.56      9.94 o 
  -1   7  13        4.59        0.10     11.05 o 
   0   7  13       33.89       44.01      6.00 o 
   1   7  13       66.23       62.38      5.89 o 
   2   7  13        1.91        3.61      4.74 o 
   3   7  13        7.62       13.34      4.64 o 
   4   7  13       12.54        7.30      6.93 o 
   5   7  13        1.54       -1.21      6.76 o 
  -3   8  13        6.34        7.49      7.75 o 
  -2   8  13        5.71       16.41      7.57 o 
  -1   8  13        3.34       -9.03     16.03 o 
   0   8  13       14.22        7.10      5.69 o 
   1   8  13        0.00        4.70      5.23 o 
   2   8  13        4.34       10.68      7.74 o 
   3   8  13        0.04        1.91      6.98 o 
  -9   0  14       77.53      109.89      9.90 o 
  -8   0  14       61.86       71.56      7.94 o 
  -7   0  14       26.68       32.57      8.26 o 
  -5   0  14       32.35       19.88      7.75 o 
  -4   0  14      104.74      101.65      5.97 o 
  -3   0  14      149.34      132.72     14.81 o 
  -2   0  14       49.01       42.11      3.88 o 
  -1   0  14     2913.55     3154.20     33.95 o 
   0   0  14      374.76      270.75      6.71 o 
   1   0  14      298.97      244.15      4.15 o 
   2   0  14      385.12      412.89     16.17 o 
   3   0  14     2612.11     2638.60     59.33 o 
   4   0  14      459.24      444.15     19.01 o 
   5   0  14        4.89       -1.50      6.30 o 
   6   0  14       28.17       39.03      9.41 o 
   7   0  14      466.51      440.32     22.31 o 
   8   0  14       16.47       10.46     10.08 o 
   9   0  14       76.14      100.24     16.01 o 
  -9   1  14        1.44       -4.30      6.85 o 
  -8   1  14        0.70       -1.09      4.27 o 
  -7   1  14       15.40       23.98      4.22 o 
  -6   1  14       12.14        9.35      3.24 o 
  -5   1  14       14.96       11.63      2.61 o 
  -4   1  14      166.67      161.72      4.47 o 
  -3   1  14      475.59      449.90      6.89 o 
  -2   1  14       18.84       16.31      1.69 o 
  -1   1  14      253.98      244.32      8.19 o 
   0   1  14        0.25        1.88      1.53 o 
   1   1  14      330.90      288.93      4.46 o 
   2   1  14      145.21      153.39      7.36 o 
   3   1  14      341.84      331.36     15.78 o 
   4   1  14      169.47      184.72     13.95 o 
   5   1  14      176.88      160.40     13.69 o 
   6   1  14       33.19       39.44      6.40 o 
   7   1  14       68.22       86.52      8.43 o 
   8   1  14        0.04        0.03      7.03 o 
   9   1  14       61.00       72.08     10.36 o 
  -9   2  14        1.88        0.87      6.10 o 
  -8   2  14        0.50       -3.64      6.03 o 
  -7   2  14       70.53       53.76     16.82 o 
  -6   2  14       40.07       31.27      6.96 o 
  -5   2  14      121.00      106.74      5.54 o 
  -4   2  14        1.84       -1.49      2.85 o 
  -3   2  14      778.18      772.31     11.41 o 
  -2   2  14      123.28      126.40      3.53 o 
  -1   2  14      259.44      246.31      4.69 o 
   0   2  14        2.13       -0.51      1.76 o 
   1   2  14      145.73      141.13      4.53 o 
   2   2  14     1143.19     1118.95     13.52 o 
   3   2  14       20.62       18.00      6.44 o 
   4   2  14      225.07      211.04      7.30 o 
   5   2  14      536.11      462.24     14.58 o 
   6   2  14      226.69      199.98     10.60 o 
   7   2  14       76.51       58.40      8.93 o 
   8   2  14       11.40       23.57     12.23 o 
  -9   3  14        2.39        2.23      6.90 o 
  -8   3  14        0.00        9.64      6.15 o 
  -7   3  14       33.16       29.59      6.01 o 
  -6   3  14       18.53       13.32      5.98 o 
  -5   3  14      269.70      254.14     16.84 o 
  -4   3  14        3.13        4.74      3.14 o 
  -3   3  14      484.08      494.16      9.05 o 
  -2   3  14      110.37      109.18      3.66 o 
  -1   3  14      268.96      261.72      5.17 o 
   0   3  14        8.95       13.41      2.26 o 
   1   3  14       27.17       30.22      2.64 o 
   2   3  14       81.13       75.41      3.25 o 
   3   3  14     1050.99     1024.82     15.70 o 
   4   3  14       57.18       64.19      7.37 o 
   5   3  14        2.46        1.47      4.36 o 
   6   3  14       13.59       15.58      5.33 o 
   7   3  14        1.68        0.79      5.95 o 
   8   3  14        6.98       15.84      6.84 o 
  -8   4  14       16.20       19.64      6.96 o 
  -7   4  14       25.20       12.61      5.80 o 
  -6   4  14        5.13        8.26      7.76 o 
  -5   4  14        0.94       -1.63      5.75 o 
  -4   4  14      199.92      188.19      6.96 o 
  -3   4  14      102.61      101.38      9.42 o 
  -2   4  14      298.53      264.69      6.18 o 
  -1   4  14       14.66       20.20      3.10 o 
   0   4  14      155.54      150.40      4.35 o 
   1   4  14      527.71      485.67      7.64 o 
   2   4  14      135.50      128.80      4.14 o 
   3   4  14       43.19       50.62      4.80 o 
   4   4  14      450.05      438.85     22.36 o 
   5   4  14      279.71      276.36     11.53 o 
   6   4  14        9.94       15.90      6.13 o 
   7   4  14        0.00        1.82      6.56 o 
   8   4  14        0.00        3.27      7.72 o 
  -7   5  14        2.55       -8.39     14.18 o 
  -6   5  14        0.13        4.37      9.87 o 
  -5   5  14       32.92       36.00      6.89 o 
  -4   5  14       49.21       52.85     15.92 o 
  -3   5  14      136.73      128.25      8.67 o 
  -2   5  14      106.38      100.38      5.39 o 
  -1   5  14      298.47      290.60      6.29 o 
   0   5  14       38.45       43.46      3.81 o 
   1   5  14       38.75       42.99      3.89 o 
   2   5  14      167.11      165.69      5.76 o 
   3   5  14       22.73       30.92      4.67 o 
   4   5  14       69.98       67.71      6.92 o 
   5   5  14        0.12        5.91      5.53 o 
   6   5  14       10.10        7.88      6.23 o 
   7   5  14        7.01        3.66      6.71 o 
  -6   6  14        4.69        1.36      7.18 o 
  -5   6  14       10.60       19.32      7.34 o 
  -4   6  14        2.21        5.66      6.23 o 
  -3   6  14       37.44       30.97      6.56 o 
  -2   6  14        6.14       -0.23      7.36 o 
  -1   6  14        0.02       10.99      4.57 o 
   0   6  14        0.20        2.59      4.06 o 
   1   6  14       19.33       26.16      4.11 o 
   2   6  14      115.45      139.83      6.10 o 
   3   6  14        9.98       10.43      4.88 o 
   4   6  14      145.46      137.33      9.30 o 
   5   6  14       35.33       42.03      7.40 o 
   6   6  14        4.26        6.03      8.90 o 
  -5   7  14        0.07       -7.32      7.55 o 
  -4   7  14        0.68       -2.20      7.03 o 
  -3   7  14       18.89       27.36      7.24 o 
  -2   7  14       51.71       41.10      7.38 o 
  -1   7  14        6.39       14.39      5.06 o 
   0   7  14        0.02        1.84      6.44 o 
   1   7  14       22.47       18.80      5.18 o 
   2   7  14        4.64        1.22      4.82 o 
   3   7  14       41.88       36.86      6.06 o 
   4   7  14        0.17       -1.50      6.27 o 
   5   7  14        1.39        5.29      7.45 o 
  -3   8  14        0.02        7.10      7.92 o 
  -2   8  14        0.57       -5.19     11.22 o 
  -1   8  14       10.82        4.07      7.09 o 
   0   8  14        8.15       16.33      5.74 o 
   1   8  14       10.44        5.89      7.84 o 
   2   8  14        0.35       -3.17      5.77 o 
   3   8  14       13.35        1.18      6.99 o 
  -9   1  15        0.76       -1.45      7.13 o 
  -8   1  15       21.67       29.85      4.96 o 
  -7   1  15        1.16        4.45      3.75 o 
  -6   1  15        6.13       -0.13      2.97 o 
  -5   1  15        7.54        6.85      2.64 o 
  -4   1  15      314.96      323.03      6.30 o 
  -3   1  15      189.48      169.02      4.29 o 
  -2   1  15       39.40       33.02      1.92 o 
  -1   1  15      412.40      403.78      5.86 o 
   0   1  15      164.09      162.89      3.50 o 
   1   1  15      971.36      972.50     11.79 o 
   2   1  15      401.91      381.55     11.39 o 
   3   1  15     1351.99     1334.78     31.18 o 
   4   1  15      267.68      230.17     10.71 o 
   5   1  15      589.38      541.75     15.75 o 
   6   1  15       21.45       15.10      6.86 o 
   7   1  15       10.62        5.96      6.37 o 
   8   1  15      131.33      129.91     13.54 o 
  -9   2  15        2.01       -5.09      6.17 o 
  -8   2  15       10.00        1.11      6.65 o 
  -7   2  15        6.44       12.75      5.80 o 
  -6   2  15        2.51        6.18      3.87 o 
  -5   2  15      114.15      122.04      5.84 o 
  -4   2  15     1068.65     1052.74     18.08 o 
  -3   2  15      214.74      207.04      5.76 o 
  -2   2  15       33.63       28.80      2.36 o 
  -1   2  15      304.97      262.58      4.92 o 
   0   2  15       58.99       52.18      2.61 o 
   1   2  15        0.04        2.12      1.89 o 
   2   2  15      877.54      855.57     15.28 o 
   3   2  15      233.54      221.97      7.24 o 
   4   2  15       87.76       75.03      5.16 o 
   5   2  15        0.32       -0.46      5.79 o 
   6   2  15        0.67       -1.49      6.00 o 
   7   2  15      187.55      182.64     11.44 o 
   8   2  15        9.57        1.90     11.23 o 
  -8   3  15        7.52        6.35      6.38 o 
  -7   3  15       40.58       39.48      9.14 o 
  -6   3  15       36.33       43.22      5.67 o 
  -5   3  15        3.17        6.15      4.04 o 
  -4   3  15      111.96      112.41      5.77 o 
  -3   3  15      581.07      557.83      9.84 o 
  -2   3  15      228.58      218.45      4.97 o 
  -1   3  15       19.80       20.72      2.46 o 
   0   3  15        0.08       -2.20      2.18 o 
   1   3  15        3.92        2.46      2.19 o 
   2   3  15      117.75      102.19      3.64 o 
   3   3  15      606.83      619.53     12.42 o 
   4   3  15       23.73       22.97      4.42 o 
   5   3  15       72.32       72.47      7.60 o 
   6   3  15       82.26       82.15      7.43 o 
   7   3  15      174.78      167.72     10.35 o 
   8   3  15        0.32       -9.21      9.69 o 
  -8   4  15       24.93       23.54      7.01 o 
  -7   4  15        0.39       -0.83      6.25 o 
  -6   4  15        1.15        8.86      5.87 o 
  -5   4  15        0.09       -0.19      4.93 o 
  -4   4  15        9.91       13.73      4.17 o 
  -3   4  15       95.90      107.19     10.62 o 
  -2   4  15      154.30      165.13      4.82 o 
  -1   4  15      111.36      117.25      4.09 o 
   0   4  15      154.62      149.31      4.44 o 
   1   4  15      367.07      345.25      9.99 o 
   2   4  15       15.10       11.38      2.81 o 
   3   4  15      552.77      553.42     22.40 o 
   4   4  15        2.84        6.99      5.03 o 
   5   4  15        8.77       12.13      5.47 o 
   6   4  15       83.36       78.58      7.86 o 
   7   4  15        1.05        2.66      6.47 o 
  -7   5  15        0.49        5.49      6.73 o 
  -6   5  15        0.22       10.56      8.98 o 
  -5   5  15      111.75       97.95      8.70 o 
  -4   5  15       13.58       15.45      7.52 o 
  -3   5  15       40.16       47.12      6.46 o 
  -2   5  15       97.93      109.29      5.07 o 
  -1   5  15       16.01       15.65      3.09 o 
   0   5  15       32.53       27.42      3.82 o 
   1   5  15        0.06       -0.99      3.28 o 
   2   5  15        7.83       21.42      4.57 o 
   3   5  15        4.76       -0.72      5.51 o 
   4   5  15      244.74      249.11     11.23 o 
   5   5  15       26.25       26.78      7.63 o 
   6   5  15        4.60        4.73      6.06 o 
   7   5  15        4.15       13.97      7.16 o 
  -6   6  15        0.34        3.50      7.64 o 
  -5   6  15        1.78        4.39      7.21 o 
  -4   6  15        4.53        9.60      6.51 o 
  -3   6  15       97.41      109.01      8.61 o 
  -2   6  15        1.37        2.99      5.49 o 
  -1   6  15       57.41       49.04      5.11 o 
   0   6  15        6.15        7.51      4.25 o 
   1   6  15       68.46       70.59      8.46 o 
   2   6  15       44.70       42.64      5.27 o 
   3   6  15       16.52       15.08      8.89 o 
   4   6  15        1.43        2.45      6.01 o 
   5   6  15        0.01       -5.27      6.04 o 
   6   6  15        1.71      -10.55      9.69 o 
  -5   7  15        4.45       -1.99     12.67 o 
  -4   7  15        1.88        4.65     10.39 o 
  -3   7  15       69.16       70.57      8.59 o 
  -2   7  15        6.16        2.64      6.34 o 
  -1   7  15        4.74        4.64      4.84 o 
   0   7  15        4.71        4.58      4.67 o 
   1   7  15       26.71       18.39      6.78 o 
   2   7  15       17.82       15.71      7.16 o 
   3   7  15       20.26       36.73     12.55 o 
   4   7  15       90.38       76.73     12.21 o 
  -3   8  15        0.15       10.85      8.21 o 
  -2   8  15       46.39       43.17     10.27 o 
  -1   8  15       40.40       35.96      8.05 o 
   0   8  15        8.37        7.89      5.72 o 
   1   8  15        0.03       -2.60      5.51 o 
   2   8  15        0.14        0.35      6.83 o 
  -9   0  16        1.45        2.12      7.52 o 
  -8   0  16        5.73        0.56      5.94 o 
  -7   0  16       45.56       45.19      8.54 o 
  -6   0  16      348.50      370.16     18.55 o 
  -5   0  16       28.72       25.25      5.08 o 
  -4   0  16      228.58      217.96     22.36 o 
  -3   0  16     1282.88     1333.31     23.47 o 
  -2   0  16      993.12     1058.35     19.19 o 
  -1   0  16       39.98       32.59      2.47 o 
   0   0  16       47.15       43.31      2.65 o 
   1   0  16      107.48      103.90      4.62 o 
   2   0  16      591.05      585.44     20.91 o 
   3   0  16       73.01       78.66      9.81 o 
   4   0  16       20.83       23.00      8.55 o 
   5   0  16      335.44      327.32     18.42 o 
   6   0  16      985.88     1047.50     36.57 o 
   7   0  16       18.17       17.99      9.49 o 
   8   0  16        2.81        3.19     10.99 o 
  -9   1  16        0.75       -2.21      7.39 o 
  -8   1  16        7.74        9.71      4.56 o 
  -7   1  16        1.19        4.33      3.85 o 
  -6   1  16        1.59        2.06      3.07 o 
  -5   1  16      136.01      130.06      4.60 o 
  -4   1  16      118.25      109.25      4.14 o 
  -3   1  16      112.22      121.18      3.85 o 
  -2   1  16       57.47       45.55      2.19 o 
  -1   1  16      864.07      802.45     15.62 o 
   0   1  16      883.35      827.03      9.34 o 
   1   1  16      892.05      804.08     10.46 o 
   2   1  16      150.82      127.88      7.33 o 
   3   1  16      938.31      916.14     20.36 o 
   4   1  16      270.29      237.50     25.35 o 
   5   1  16       58.83       55.18      6.96 o 
   6   1  16        4.37        1.48      7.08 o 
   7   1  16        1.44       -0.30      7.64 o 
   8   1  16        4.71       15.12     22.21 o 
  -9   2  16        5.64        0.33      7.52 o 
  -8   2  16        0.01       -4.76      5.64 o 
  -7   2  16       12.06        3.64      5.32 o 
  -6   2  16       11.86       13.38      4.20 o 
  -5   2  16        5.24        8.54      3.33 o 
  -4   2  16       12.20       26.70      3.66 o 
  -3   2  16      215.46      185.14      6.24 o 
  -2   2  16        6.04        8.14      2.66 o 
  -1   2  16        3.01        1.83      1.98 o 
   0   2  16      113.74      124.81      3.60 o 
   1   2  16        3.96        1.84      3.50 o 
   2   2  16      675.73      670.01     13.36 o 
   3   2  16       18.05       21.91      4.33 o 
   4   2  16        0.12        1.24      5.52 o 
   5   2  16       29.24       13.38      6.14 o 
   6   2  16       50.24       54.79      8.59 o 
   7   2  16       19.64       25.67      7.94 o 
   8   2  16       80.43       88.25      9.29 o 
  -8   3  16        0.20       -5.11      5.82 o 
  -7   3  16        0.29        0.98      5.36 o 
  -6   3  16        4.16        5.91      7.49 o 
  -5   3  16        0.21       -5.03      3.89 o 
  -4   3  16       53.65       54.56      4.08 o 
  -3   3  16       68.02       52.54      3.80 o 
  -2   3  16        0.53        0.60      2.32 o 
  -1   3  16        6.00        3.77      2.28 o 
   0   3  16       75.42       76.82      3.27 o 
   1   3  16      239.58      222.84      4.88 o 
   2   3  16       31.71       23.73      3.10 o 
   3   3  16      321.28      317.59      9.53 o 
   4   3  16       77.90       84.23      5.63 o 
   5   3  16      135.40      131.40     10.28 o 
   6   3  16        0.36        4.71      5.24 o 
   7   3  16       57.29       60.56      7.89 o 
   8   3  16        9.57       12.82      7.16 o 
  -8   4  16        1.93        3.18      9.26 o 
  -7   4  16        0.29       -8.15      5.43 o 
  -6   4  16       13.31       15.91      6.70 o 
  -5   4  16       13.72        6.05      5.27 o 
  -4   4  16        7.96        4.26      3.98 o 
  -3   4  16      126.63      110.60      5.18 o 
  -2   4  16       99.07      107.42      4.19 o 
  -1   4  16        2.15        1.00      2.52 o 
   0   4  16        6.25        6.51      2.57 o 
   1   4  16       19.25       15.93      2.87 o 
   2   4  16       29.80       25.34      3.43 o 
   3   4  16      337.66      333.66     11.78 o 
   4   4  16       25.17       17.86      9.30 o 
   5   4  16       87.14       94.88     13.87 o 
   6   4  16        1.00       -0.88      5.78 o 
   7   4  16       41.08       42.44     18.03 o 
  -7   5  16        1.37       -9.83      6.56 o 
  -6   5  16       12.76       21.27     18.73 o 
  -5   5  16        2.32        4.53      6.50 o 
  -4   5  16        4.76       10.43      5.91 o 
  -3   5  16       83.60       78.89     10.03 o 
  -2   5  16      158.12      145.53      5.05 o 
  -1   5  16      190.22      182.41      5.39 o 
   0   5  16      119.67      119.08      5.15 o 
   1   5  16      228.37      228.34      7.21 o 
   2   5  16      622.35      615.03     10.88 o 
   3   5  16        2.62        0.20      5.11 o 
   4   5  16        6.30       12.88      5.49 o 
   5   5  16       83.46       77.90      8.09 o 
   6   5  16        5.71       -1.74     18.10 o 
  -6   6  16        1.67       -7.56      8.01 o 
  -5   6  16       22.19       15.95      7.79 o 
  -4   6  16       87.86      101.93     11.66 o 
  -3   6  16      108.83      108.05      8.69 o 
  -2   6  16       90.94       81.31      6.18 o 
  -1   6  16       15.55       24.55      4.63 o 
   0   6  16       33.12       23.31      4.70 o 
   1   6  16       12.43        9.72      3.98 o 
   2   6  16       16.89       14.01      5.43 o 
   3   6  16       42.63       38.09      6.70 o 
   4   6  16       15.74       25.62      7.49 o 
   5   6  16       18.03       10.20      6.90 o 
  -5   7  16        0.28       -6.25     14.56 o 
  -4   7  16        0.21        8.23      7.67 o 
  -3   7  16       24.17       20.49     15.04 o 
  -2   7  16       10.33       23.61      6.77 o 
  -1   7  16       31.77       29.65      9.16 o 
   0   7  16       35.81       27.70      5.43 o 
   1   7  16        0.00        4.34      4.88 o 
   2   7  16        1.88        1.98      6.14 o 
   3   7  16       39.99       49.77      8.11 o 
   4   7  16        7.56      -10.26     10.48 o 
  -2   8  16       15.50       -2.99      7.66 o 
  -1   8  16        3.96        6.03      7.92 o 
   0   8  16        8.81        2.36      5.97 o 
   1   8  16       21.51       31.01      6.51 o 
   2   8  16       14.91       11.65      7.74 o 
  -9   1  17        0.68        7.48      8.08 o 
  -8   1  17        2.57        7.23      4.89 o 
  -7   1  17        9.81       12.06      4.33 o 
  -6   1  17      134.91      122.45      5.50 o 
  -5   1  17       34.64       39.17      3.40 o 
  -4   1  17      126.44      115.46      4.24 o 
  -3   1  17      164.32      154.31      4.63 o 
  -2   1  17      572.31      571.00      6.86 o 
  -1   1  17       15.86       17.33      2.11 o 
   0   1  17      187.00      177.51      3.98 o 
   1   1  17       83.39       88.90      5.56 o 
   2   1  17       13.00        9.78      5.05 o 
   3   1  17     1632.23     1557.88     40.64 o 
   4   1  17      494.35      469.67     26.18 o 
   5   1  17        9.12       14.86      7.99 o 
   6   1  17        5.86        4.68      6.18 o 
   7   1  17      248.82      254.20     13.51 o 
   8   1  17       25.75       26.00      9.36 o 
  -8   2  17       35.68       32.26      7.12 o 
  -7   2  17       29.68       33.84      6.37 o 
  -6   2  17        2.39        7.10      4.08 o 
  -5   2  17      206.69      178.91      6.32 o 
  -4   2  17      150.57      149.90      5.67 o 
  -3   2  17       33.50       28.28      3.40 o 
  -2   2  17      395.91      397.07      8.29 o 
  -1   2  17        9.44        7.42      2.09 o 
   0   2  17       88.38       71.94      3.06 o 
   1   2  17      331.53      315.74      5.47 o 
   2   2  17     1064.80      969.57     27.92 o 
   3   2  17     1097.96     1123.98     18.29 o 
   4   2  17      286.47      291.60      9.01 o 
   5   2  17      130.26      138.58     10.98 o 
   6   2  17       34.23       21.78     10.73 o 
   7   2  17        0.14        8.54      7.35 o 
   8   2  17       19.30       20.88      7.40 o 
  -8   3  17        0.08        3.52      6.20 o 
  -7   3  17        0.52       -0.32      5.64 o 
  -6   3  17        1.67        1.05      4.25 o 
  -5   3  17        0.33        3.54      4.25 o 
  -4   3  17        2.73        1.25      3.46 o 
  -3   3  17       35.12       37.01      3.71 o 
  -2   3  17       67.76       69.61      3.39 o 
  -1   3  17       61.14       61.37      3.28 o 
   0   3  17      450.24      410.89      6.88 o 
   1   3  17       74.64       79.16      3.97 o 
   2   3  17      268.45      252.52      7.85 o 
   3   3  17      467.39      436.39     10.92 o 
   4   3  17        0.11        4.51      3.89 o 
   5   3  17       30.67       40.20      7.99 o 
   6   3  17      140.92      125.61      8.93 o 
   7   3  17        0.19       -0.90      5.99 o 
  -8   4  17        2.49        1.18      6.99 o 
  -7   4  17        2.05        1.88      8.28 o 
  -6   4  17       37.43       37.03      6.86 o 
  -5   4  17        0.06       -0.68      4.90 o 
  -4   4  17      112.51      102.99      6.02 o 
  -3   4  17       32.16       39.09      6.45 o 
  -2   4  17      163.27      154.30      7.24 o 
  -1   4  17       18.25       20.74      2.93 o 
   0   4  17      108.77      108.33      4.41 o 
   1   4  17        2.93        2.56      2.63 o 
   2   4  17        4.48        6.98      3.71 o 
   3   4  17      228.57      226.27     10.04 o 
   4   4  17       53.67       48.14      6.39 o 
   5   4  17       55.07       59.91     10.51 o 
   6   4  17       83.08       95.34     21.90 o 
   7   4  17        6.53       -1.95      6.86 o 
  -7   5  17        0.67       15.38      8.21 o 
  -6   5  17        2.31        0.86      7.01 o 
  -5   5  17        2.70       10.98      6.81 o 
  -4   5  17        7.56       13.54      6.35 o 
  -3   5  17        0.06       -1.22      9.37 o 
  -2   5  17       27.65       30.26      3.49 o 
  -1   5  17        4.60        6.65      2.99 o 
   0   5  17        3.40        0.25      3.24 o 
   1   5  17        1.71        1.65      5.19 o 
   2   5  17       20.11       22.71      4.65 o 
   3   5  17       46.50       49.33     11.25 o 
   4   5  17        2.77        9.88     13.79 o 
   5   5  17       17.44        9.59      6.19 o 
   6   5  17        0.75        1.85      6.62 o 
  -6   6  17        0.41       -2.33      7.94 o 
  -5   6  17        0.27        9.37      7.66 o 
  -4   6  17       56.07       64.80      8.46 o 
  -3   6  17        5.48        4.11      7.59 o 
  -2   6  17        2.38       11.16      6.76 o 
  -1   6  17       56.40       56.99      5.42 o 
   0   6  17       11.77        9.92      5.79 o 
   1   6  17       24.00       26.90      4.25 o 
   2   6  17        0.05       -2.90      4.73 o 
   3   6  17       20.07       18.59      6.84 o 
   4   6  17        7.40       -6.44      7.37 o 
   5   6  17       17.62       15.96     10.83 o 
  -4   7  17        1.28        7.00      7.77 o 
  -3   7  17       21.77       30.44     15.54 o 
  -2   7  17        9.71        9.69      6.94 o 
  -1   7  17        3.93        4.53      6.47 o 
   0   7  17        1.50        9.90      5.08 o 
   1   7  17        4.90        7.97      5.17 o 
   2   7  17       10.41       10.75      6.77 o 
   3   7  17        7.21       12.94     10.71 o 
   4   7  17       12.67       14.88      7.44 o 
  -1   8  17        5.47        1.77      6.00 o 
   0   8  17        4.52        0.70      5.86 o 
   1   8  17       24.84       28.59      7.83 o 
  -9   0  18        0.27        4.70      8.51 o 
  -8   0  18        3.95        1.65      6.62 o 
  -7   0  18        0.66        3.44      5.61 o 
  -6   0  18       35.88       53.38      5.32 o 
  -5   0  18      297.74      318.55     17.32 o 
  -4   0  18      680.29      656.33     15.94 o 
  -3   0  18       19.92       12.80      4.21 o 
  -2   0  18       46.97       45.51      4.40 o 
  -1   0  18      119.34      110.19      8.90 o 
   0   0  18      744.80      784.03      9.45 o 
   1   0  18       46.05       31.37      7.77 o 
   2   0  18      946.75      848.23     27.51 o 
   3   0  18      117.57      105.68     11.31 o 
   4   0  18        7.98       10.56      9.41 o 
   5   0  18       78.78      104.18     12.31 o 
   6   0  18       90.71       83.14     13.35 o 
   7   0  18       22.63       -3.59     12.92 o 
   8   0  18      255.53      336.92     25.84 o 
  -9   1  18        1.04        3.13      8.16 o 
  -8   1  18        4.42       -5.07      6.28 o 
  -7   1  18        9.32        4.39      4.28 o 
  -6   1  18        0.03        0.63      3.10 o 
  -5   1  18      377.74      364.53      7.54 o 
  -4   1  18       75.45       75.53      3.86 o 
  -3   1  18       31.30       32.42      2.74 o 
  -2   1  18       77.33       65.13      2.58 o 
  -1   1  18        3.04        5.52      1.89 o 
   0   1  18        3.79        6.13      1.97 o 
   1   1  18      163.19      171.30      6.10 o 
   2   1  18       65.39       57.92      6.73 o 
   3   1  18      174.65      175.27      9.63 o 
   4   1  18      157.76      131.13      8.93 o 
   5   1  18      114.86       99.71     14.60 o 
   6   1  18      169.87      179.69     16.76 o 
   7   1  18        2.76        6.23      9.63 o 
   8   1  18        7.52       -2.00      9.23 o 
  -8   2  18        5.21       -3.31      5.94 o 
  -7   2  18        1.19        4.08      5.49 o 
  -6   2  18        0.95        1.64      4.00 o 
  -5   2  18       26.10       22.16      3.84 o 
  -4   2  18      438.16      413.15      8.92 o 
  -3   2  18      181.77      193.64      5.92 o 
  -2   2  18      236.15      226.76      5.07 o 
  -1   2  18        6.21        2.21      2.10 o 
   0   2  18        9.69        7.41      2.24 o 
   1   2  18       68.20       68.58      3.10 o 
   2   2  18     1254.71     1242.80     30.11 o 
   3   2  18      321.89      339.27      9.37 o 
   4   2  18        1.61        0.35      4.01 o 
   5   2  18       51.98       47.39      5.60 o 
   6   2  18       47.37       42.56     11.05 o 
   7   2  18      109.94      104.49     12.14 o 
   8   2  18        2.21       -0.51      6.72 o 
  -8   3  18        1.35        1.07      6.45 o 
  -7   3  18        1.05       -6.97      5.97 o 
  -6   3  18        0.05        1.24      4.40 o 
  -5   3  18       37.56       34.39      5.64 o 
  -4   3  18       98.86      108.23      5.31 o 
  -3   3  18        0.12        1.64      2.99 o 
  -2   3  18       68.94       68.03      3.44 o 
  -1   3  18      123.05      120.94      4.62 o 
   0   3  18       85.28       73.72      3.43 o 
   1   3  18       55.44       55.64      3.16 o 
   2   3  18      393.82      379.13     17.24 o 
   3   3  18        2.38       10.02      4.19 o 
   4   3  18       13.25       10.36      4.28 o 
   5   3  18       12.42       23.35      5.90 o 
   6   3  18       57.90       48.32      7.15 o 
   7   3  18       28.46       22.74      7.20 o 
  -7   4  18        3.54       10.47      6.80 o 
  -6   4  18       16.72       17.23     14.10 o 
  -5   4  18       52.00       65.28     14.20 o 
  -4   4  18        2.67       12.54      4.29 o 
  -3   4  18      157.62      151.56      9.05 o 
  -2   4  18       23.30       25.51      3.21 o 
  -1   4  18       48.17       44.51      4.59 o 
   0   4  18       98.04       88.58      3.94 o 
   1   4  18      240.16      222.97      5.51 o 
   2   4  18       34.88       41.99      4.61 o 
   3   4  18       17.58       19.15      5.78 o 
   4   4  18       11.72       10.82      5.64 o 
   5   4  18        0.13       -3.40      5.44 o 
   6   4  18        9.17        2.74     10.56 o 
   7   4  18       39.40       39.70      9.65 o 
  -7   5  18        1.12       -7.47      9.42 o 
  -6   5  18        3.30        3.53      8.39 o 
  -5   5  18        1.41        3.11      6.85 o 
  -4   5  18       69.33       85.36      8.43 o 
  -3   5  18       21.70        9.30      9.42 o 
  -2   5  18       31.81       37.04      3.74 o 
  -1   5  18        6.84        3.23      3.11 o 
   0   5  18       10.20       11.26      3.49 o 
   1   5  18        0.20       -0.21      4.98 o 
   2   5  18       15.58       16.60      5.72 o 
   3   5  18      298.12      266.03     21.11 o 
   4   5  18       49.65       50.42      7.87 o 
   5   5  18       12.38       12.65      6.52 o 
   6   5  18       11.25       10.45      6.89 o 
  -6   6  18        6.41        6.51      8.47 o 
  -5   6  18        0.45        5.25      7.71 o 
  -4   6  18       16.06       18.60      7.47 o 
  -3   6  18       12.82        0.54     11.22 o 
  -2   6  18      107.29      134.85      7.33 o 
  -1   6  18       11.25       22.79      5.17 o 
   0   6  18       40.62       44.05      6.10 o 
   1   6  18       13.99       27.00      5.13 o 
   2   6  18       37.90       58.01      7.41 o 
   3   6  18       58.93       57.81     14.81 o 
   4   6  18        7.53       15.15      6.66 o 
   5   6  18       25.12       26.88     12.48 o 
  -4   7  18        4.84       22.14      8.62 o 
  -3   7  18       60.39       52.12      8.53 o 
  -2   7  18       13.04       20.55      7.11 o 
  -1   7  18        6.34       18.82      5.49 o 
   0   7  18        3.76       12.59      5.31 o 
   1   7  18        0.00       -6.43      6.03 o 
   2   7  18       75.68       78.47     11.69 o 
   3   7  18        1.61        7.30      7.19 o 
  -8   1  19       11.52       15.77      6.88 o 
  -7   1  19       10.31       15.03      4.65 o 
  -6   1  19       15.78       11.09      3.37 o 
  -5   1  19      115.35      129.00      4.90 o 
  -4   1  19      271.09      251.16      6.11 o 
  -3   1  19       23.00       23.80      2.66 o 
  -2   1  19       86.43       84.06      7.07 o 
  -1   1  19       40.63       42.02      2.58 o 
   0   1  19      212.42      199.29      4.29 o 
   1   1  19     1761.08     1679.41     86.83 o 
   2   1  19       42.11       39.20      4.46 o 
   3   1  19      622.01      569.31     16.21 o 
   4   1  19       95.59       78.01      8.38 o 
   5   1  19      242.47      216.26     11.68 o 
   6   1  19      162.93      171.82     24.44 o 
   7   1  19        0.22        0.67     11.03 o 
   8   1  19       46.53       64.62     18.08 o 
  -8   2  19        5.32       11.00      6.99 o 
  -7   2  19        8.90       10.93      5.98 o 
  -6   2  19        1.85        1.72      4.12 o 
  -5   2  19       23.78       25.70      5.61 o 
  -4   2  19        3.91        6.26      3.47 o 
  -3   2  19       83.09       76.56      4.29 o 
  -2   2  19       30.47       32.08      2.79 o 
  -1   2  19       46.74       47.86      4.19 o 
   0   2  19       59.34       52.05      4.59 o 
   1   2  19       13.17       16.42      4.34 o 
   2   2  19      983.29      970.68     24.74 o 
   3   2  19      193.89      184.67      8.93 o 
   4   2  19      343.44      326.98     12.67 o 
   5   2  19       35.16       35.87      7.87 o 
   6   2  19       28.41       30.23      5.82 o 
   7   2  19       79.51       90.74     12.17 o 
  -8   3  19        0.02       -0.85      6.86 o 
  -7   3  19        5.97        9.10      6.44 o 
  -6   3  19        0.16        2.38      8.14 o 
  -5   3  19       14.34       15.64      4.03 o 
  -4   3  19      102.23      100.12      5.31 o 
  -3   3  19        5.36       10.26      3.33 o 
  -2   3  19      379.52      359.90      6.83 o 
  -1   3  19      261.46      264.66      5.81 o 
   0   3  19      323.35      319.38      6.23 o 
   1   3  19       42.80       39.03      3.68 o 
   2   3  19      364.85      359.10      9.51 o 
   3   3  19       14.42        3.99      4.12 o 
   4   3  19        6.90       16.46      4.60 o 
   5   3  19        7.99        5.76      8.51 o 
   6   3  19       15.45       10.63      6.54 o 
   7   3  19        0.06        6.39      7.32 o 
  -7   4  19        0.00        1.93      6.87 o 
  -6   4  19        5.21        0.34      6.00 o 
  -5   4  19        3.82        2.74      6.22 o 
  -4   4  19      147.57      153.72      6.39 o 
  -3   4  19        0.25        6.33      3.74 o 
  -2   4  19        0.57        1.15      3.47 o 
  -1   4  19      129.93      110.54      5.07 o 
   0   4  19      176.19      188.82      5.22 o 
   1   4  19       74.23       65.79      4.40 o 
   2   4  19      221.17      238.96      8.04 o 
   3   4  19        0.10       -1.00      5.00 o 
   4   4  19       46.13       36.84      6.44 o 
   5   4  19       49.44       70.18     10.42 o 
   6   4  19       67.24       69.97      9.64 o 
  -6   5  19       11.63       28.93      8.98 o 
  -5   5  19       53.63       56.11      8.47 o 
  -4   5  19        0.47        2.78      7.27 o 
  -3   5  19       13.04        4.81      5.92 o 
  -2   5  19        6.61        7.59      3.41 o 
  -1   5  19        8.10        5.53      3.24 o 
   0   5  19       26.32       28.32      3.92 o 
   1   5  19       46.65       49.70      5.06 o 
   2   5  19        2.76       -4.74      7.08 o 
   3   5  19       33.14       34.02      6.70 o 
   4   5  19        1.05        8.72      5.82 o 
   5   5  19        8.14        5.47     11.23 o 
   6   5  19       13.22       17.54      7.43 o 
  -5   6  19        0.04       -5.54      7.80 o 
  -4   6  19       41.73       49.89      8.57 o 
  -3   6  19        9.48        0.83      9.93 o 
  -2   6  19        9.05        7.41      4.97 o 
  -1   6  19       16.28       13.96      6.62 o 
   0   6  19        0.10        5.70      3.87 o 
   1   6  19        2.54        6.55      4.65 o 
   2   6  19       43.03       44.52      7.07 o 
   3   6  19        2.88       -2.07      6.35 o 
   4   6  19        7.87        0.96      7.00 o 
   5   6  19        0.45        8.76     12.59 o 
  -4   7  19        4.88       12.12      8.32 o 
  -3   7  19       24.48       20.45     10.35 o 
  -2   7  19       26.25       24.73     11.93 o 
  -1   7  19       18.02       26.18      5.86 o 
   0   7  19       59.52       64.62      6.65 o 
   1   7  19       72.74       59.36     11.38 o 
   2   7  19       11.46       -0.40      9.01 o 
   3   7  19        0.00        0.81      7.72 o 
  -8   0  20       26.07       28.06      8.08 o 
  -7   0  20       45.73       59.86     17.41 o 
  -6   0  20      267.86      293.65      9.90 o 
  -5   0  20       26.03       32.73      4.72 o 
  -4   0  20      492.69      516.51     22.01 o 
  -3   0  20        9.23        0.97      6.38 o 
  -2   0  20       58.32       49.03      8.47 o 
  -1   0  20      337.81      349.58     12.49 o 
   0   0  20      127.29      143.71      7.61 o 
   1   0  20      540.53      537.00     21.47 o 
   2   0  20     7469.16     7379.47    149.30 o 
   3   0  20      268.20      258.87     15.98 o 
   4   0  20        2.03       -0.03      9.09 o 
   5   0  20      533.03      483.51     23.49 o 
   6   0  20      279.76      258.61     20.11 o 
   7   0  20       33.80       29.95     13.65 o 
  -8   1  20        0.91        7.51      7.05 o 
  -7   1  20        5.38        5.48      4.71 o 
  -6   1  20       28.04       24.11      4.49 o 
  -5   1  20        1.60        8.26      3.25 o 
  -4   1  20      229.72      233.80      5.99 o 
  -3   1  20       86.54       89.06      3.72 o 
  -2   1  20       13.91        9.59      2.35 o 
  -1   1  20       75.56       77.99      3.17 o 
   0   1  20       99.04      103.26      3.38 o 
   1   1  20       99.50      122.07      7.66 o 
   2   1  20       76.95       86.40      5.42 o 
   3   1  20       16.04       19.51      5.92 o 
   4   1  20       23.52       25.90      7.08 o 
   5   1  20       98.23       92.35      9.34 o 
   6   1  20       14.54       27.72      9.09 o 
   7   1  20       14.42       14.10     10.95 o 
  -8   2  20        3.21        6.61      7.21 o 
  -7   2  20        0.66       -4.17      4.86 o 
  -6   2  20        9.09        7.87      4.59 o 
  -5   2  20        5.00        2.68      3.64 o 
  -4   2  20      102.07      104.09      5.25 o 
  -3   2  20       68.69       57.03      4.10 o 
  -2   2  20        2.20        1.81      2.80 o 
  -1   2  20       62.67       64.43      3.68 o 
   0   2  20       29.16       34.81      3.01 o 
   1   2  20        3.52        3.46      5.52 o 
   2   2  20      307.82      260.07     10.98 o 
   3   2  20        8.85       12.19      4.16 o 
   4   2  20      183.72      192.83      8.17 o 
   5   2  20       19.68       18.81      5.05 o 
   6   2  20       55.57       58.89      7.79 o 
   7   2  20      135.91      145.04     10.83 o 
  -8   3  20        2.84        2.53      7.60 o 
  -7   3  20        4.95        8.96      7.09 o 
  -6   3  20        0.54       -0.12      8.50 o 
  -5   3  20       43.84       47.59      4.80 o 
  -4   3  20       93.60      105.79      5.50 o 
  -3   3  20       84.86       73.73      4.71 o 
  -2   3  20        0.03        2.67      2.51 o 
  -1   3  20        0.52        8.84      2.71 o 
   0   3  20        5.77        3.21      2.50 o 
   1   3  20        0.63        1.17      3.50 o 
   2   3  20       24.91       29.45      4.52 o 
   3   3  20       98.97       84.60      6.03 o 
   4   3  20        0.94        3.53      6.06 o 
   5   3  20       75.01       86.89      8.09 o 
   6   3  20        0.46       -2.28      6.40 o 
   7   3  20        3.68       30.07     12.43 o 
  -7   4  20        0.01       -5.32      6.80 o 
  -6   4  20        0.11       -5.30      6.07 o 
  -5   4  20        4.54        7.03      6.96 o 
  -4   4  20      104.83      121.34      5.89 o 
  -3   4  20        1.10       -0.81      3.64 o 
  -2   4  20        0.06       -1.33      2.94 o 
  -1   4  20        3.49        2.55      3.60 o 
   0   4  20       18.69       14.36      3.84 o 
   1   4  20      195.26      178.29      8.49 o 
   2   4  20       17.82       26.88      4.69 o 
   3   4  20       66.17       65.63      9.16 o 
   4   4  20       17.25       20.66      6.40 o 
   5   4  20       14.71       -1.20      6.58 o 
   6   4  20        0.82       14.11      8.59 o 
  -6   5  20       11.67       15.26      8.72 o 
  -5   5  20       47.23       40.47      8.23 o 
  -4   5  20        0.86        6.29      6.71 o 
  -3   5  20       29.69       26.94      5.48 o 
  -2   5  20       35.53       41.50      4.24 o 
  -1   5  20       35.83       41.17      3.97 o 
   0   5  20       78.23       68.73      4.69 o 
   1   5  20       10.30       18.53      5.46 o 
   2   5  20        3.02        9.46      5.38 o 
   3   5  20        3.04       -1.89      5.70 o 
   4   5  20       33.45       34.66      7.20 o 
   5   5  20        3.30       -0.47      8.28 o 
  -5   6  20        0.92        4.15      8.23 o 
  -4   6  20       16.59       20.05      8.06 o 
  -3   6  20        0.63       -2.43     10.92 o 
  -2   6  20        0.31        4.77      5.02 o 
  -1   6  20        5.37       -0.38      4.55 o 
   0   6  20       56.47       61.23      5.10 o 
   1   6  20       67.35       80.74      9.56 o 
   2   6  20       14.14        8.30      6.07 o 
   3   6  20       51.94       47.54      7.79 o 
   4   6  20      119.38      150.26     11.10 o 
  -3   7  20        1.07       -2.56      7.57 o 
  -2   7  20        3.80        4.40     15.94 o 
  -1   7  20        4.12        6.30      6.30 o 
   0   7  20       17.44       13.79      5.78 o 
   1   7  20        7.44       -4.77      8.77 o 
   2   7  20        3.19       28.12     10.13 o 
  -8   1  21        0.70        1.97      6.04 o 
  -7   1  21        1.51        5.17      4.32 o 
  -6   1  21      122.96      134.05      5.59 o 
  -5   1  21      116.16      112.38      4.93 o 
  -4   1  21       62.47       55.83      3.74 o 
  -3   1  21        0.68        0.24      2.40 o 
  -2   1  21       28.89       32.26      3.28 o 
  -1   1  21        0.36       -0.48      2.52 o 
   0   1  21      398.51      383.44      9.12 o 
   1   1  21       73.17       63.23      4.80 o 
   2   1  21      186.08      180.07      7.08 o 
   3   1  21        5.31       12.44     10.52 o 
   4   1  21      258.05      255.62     12.30 o 
   5   1  21       33.15       31.96      8.13 o 
   6   1  21        2.01       -4.25      8.73 o 
   7   1  21       95.37       85.28     16.90 o 
  -8   2  21        0.82       19.44     12.05 o 
  -7   2  21        3.59       10.56      5.26 o 
  -6   2  21       19.90       22.08      4.55 o 
  -5   2  21       17.69       14.22      7.69 o 
  -4   2  21       69.87       63.35      4.67 o 
  -3   2  21       83.43       82.37      4.60 o 
  -2   2  21      109.95      111.42      4.76 o 
  -1   2  21      148.20      143.93      4.33 o 
   0   2  21      137.54      133.08      4.71 o 
   1   2  21        3.88        5.26      4.27 o 
   2   2  21        0.74       10.32      4.33 o 
   3   2  21        0.02       -1.84      3.99 o 
   4   2  21       37.18       34.76      5.16 o 
   5   2  21       38.78       50.18      6.69 o 
   6   2  21      173.41      199.74      9.39 o 
   7   2  21       45.19       58.68     15.84 o 
  -7   3  21        3.26       11.77      5.87 o 
  -6   3  21       38.86       36.81      9.00 o 
  -5   3  21        0.09        3.25      4.70 o 
  -4   3  21      115.92      106.78      5.54 o 
  -3   3  21       72.97       74.58      4.71 o 
  -2   3  21        0.57       -1.54      3.33 o 
  -1   3  21        9.24        4.67      3.38 o 
   0   3  21       91.08       77.00      6.16 o 
   1   3  21      112.51      108.45      5.89 o 
   2   3  21       83.25       89.28      5.80 o 
   3   3  21       64.35       59.07      5.47 o 
   4   3  21       10.08       15.93      4.96 o 
   5   3  21      333.59      353.39     13.99 o 
   6   3  21       49.30       66.40     14.77 o 
   7   3  21        8.70       18.42      8.06 o 
  -7   4  21        4.91       -1.27      7.42 o 
  -6   4  21        0.01       11.94      7.37 o 
  -5   4  21        0.61       -0.34      4.94 o 
  -4   4  21        0.12        0.80      4.12 o 
  -3   4  21       16.11       17.93      4.32 o 
  -2   4  21       16.60       11.99      4.17 o 
  -1   4  21       72.78       85.90      4.37 o 
   0   4  21        0.16        0.06      3.21 o 
   1   4  21        0.31        1.93      4.61 o 
   2   4  21      248.94      237.44     10.62 o 
   3   4  21        0.24       -2.75      5.04 o 
   4   4  21       45.40       30.28      6.61 o 
   5   4  21       24.29       23.66      6.67 o 
   6   4  21       40.21       33.65      7.75 o 
  -6   5  21        0.29       22.57      9.32 o 
  -5   5  21       27.01       24.18      9.82 o 
  -4   5  21       22.55       33.56      7.64 o 
  -3   5  21       84.64       83.31      6.68 o 
  -2   5  21       19.18       14.37      3.79 o 
  -1   5  21        0.51        2.74      5.03 o 
   0   5  21        3.10        0.19      3.99 o 
   1   5  21       53.78       45.40      6.24 o 
   2   5  21       10.28       11.16     10.19 o 
   3   5  21        8.11        9.07      6.70 o 
   4   5  21       20.57       21.47      6.94 o 
   5   5  21        3.40       -0.14      7.55 o 
  -5   6  21        7.52        9.55      8.70 o 
  -4   6  21        6.86        5.13      7.74 o 
  -3   6  21       12.56       16.73      7.73 o 
  -2   6  21       20.49       20.08      5.51 o 
  -1   6  21        4.29        2.76      4.73 o 
   0   6  21        1.44        2.30      9.77 o 
   1   6  21       58.95       48.32      7.11 o 
   2   6  21       13.23        7.70      6.33 o 
   3   6  21        0.88       -0.38      6.50 o 
   4   6  21       38.83       50.42      8.81 o 
  -2   7  21        0.06       -2.59      7.18 o 
  -1   7  21        8.25        0.78      5.82 o 
   0   7  21        0.76        2.34     10.05 o 
   1   7  21        0.20       -4.83      9.20 o 
   2   7  21       67.41       85.31     12.79 o 
  -8   0  22        1.93        0.32      8.05 o 
  -7   0  22        0.22        6.27      6.74 o 
  -6   0  22       21.92       18.50      5.13 o 
  -5   0  22       21.50       21.56      9.15 o 
  -4   0  22        0.40       -4.90      3.61 o 
  -3   0  22       59.76       53.57      4.42 o 
  -2   0  22        0.64        1.15      3.50 o 
  -1   0  22      171.37      179.84      5.60 o 
   0   0  22      190.64      198.54      7.62 o 
   1   0  22      179.13      140.13     13.22 o 
   2   0  22        9.48        5.66      8.93 o 
   3   0  22       18.53       29.38      9.20 o 
   4   0  22       69.86       75.23     11.90 o 
   5   0  22      343.95      372.01     21.34 o 
   6   0  22       42.31       41.66     13.57 o 
   7   0  22       39.72       44.93     16.09 o 
  -8   1  22        1.94        4.04      8.11 o 
  -7   1  22        0.49       -4.32      5.04 o 
  -6   1  22        3.28        9.60      3.56 o 
  -5   1  22        4.91        7.71      4.44 o 
  -4   1  22       22.92       27.44      3.28 o 
  -3   1  22       54.42       54.40      3.46 o 
  -2   1  22       88.36       82.26      4.25 o 
  -1   1  22      375.64      356.65     10.89 o 
   0   1  22      305.04      329.24      8.67 o 
   1   1  22        4.42        8.69      4.17 o 
   2   1  22      173.20      177.05      7.12 o 
   3   1  22      181.52      177.07     16.66 o 
   4   1  22        6.50        5.47      6.84 o 
   5   1  22        0.20       -4.35      7.39 o 
   6   1  22        1.85        8.05     10.20 o 
   7   1  22       17.61        6.66     10.83 o 
  -7   2  22        0.21        5.75      5.48 o 
  -6   2  22       35.83       29.81      4.89 o 
  -5   2  22        0.22        4.20      4.20 o 
  -4   2  22       30.01       33.48      4.15 o 
  -3   2  22       32.13       35.22      3.84 o 
  -2   2  22       71.07       72.89      4.26 o 
  -1   2  22        0.65        0.10      2.48 o 
   0   2  22        2.26        7.92      3.70 o 
   1   2  22      253.39      231.40      7.82 o 
   2   2  22      449.56      430.07     10.90 o 
   3   2  22       27.63       38.63      4.88 o 
   4   2  22        3.17        0.45      4.68 o 
   5   2  22        1.68        5.40      6.73 o 
   6   2  22      109.05      118.78      9.39 o 
   7   2  22       11.79       14.80      7.59 o 
  -7   3  22        0.87        5.88      6.11 o 
  -6   3  22       47.28       46.03      6.16 o 
  -5   3  22        5.11        9.71      4.08 o 
  -4   3  22       21.93       18.40      3.99 o 
  -3   3  22        3.54        5.59      3.55 o 
  -2   3  22       47.81       47.05      4.18 o 
  -1   3  22      158.72      156.68      5.00 o 
   0   3  22       14.88       16.04      6.08 o 
   1   3  22       82.53       85.89      5.68 o 
   2   3  22      162.44      160.88      7.10 o 
   3   3  22       12.50        8.02      4.33 o 
   4   3  22        7.71        2.30      5.04 o 
   5   3  22       10.04       18.00      6.55 o 
   6   3  22        4.50        9.15      7.12 o 
  -6   4  22       18.50       31.49      7.53 o 
  -5   4  22        0.28        6.58      5.08 o 
  -4   4  22       10.14       18.42      5.84 o 
  -3   4  22        5.01        6.08      4.12 o 
  -2   4  22        2.08        8.87      3.82 o 
  -1   4  22        6.70        5.84      3.25 o 
   0   4  22        3.40        5.63      4.50 o 
   1   4  22        9.25       16.22      6.98 o 
   2   4  22      121.74      111.45      7.97 o 
   3   4  22       73.01       87.34      9.88 o 
   4   4  22       10.99       12.37     10.63 o 
   5   4  22        5.12       -1.57     13.58 o 
   6   4  22       12.30        6.75      7.30 o 
  -5   5  22        5.41        2.49      9.18 o 
  -4   5  22       16.54       21.86      7.42 o 
  -3   5  22      107.29      131.79     10.41 o 
  -2   5  22       21.87       23.60      3.96 o 
  -1   5  22       41.79       45.39      4.21 o 
   0   5  22       91.32      102.43      7.85 o 
   1   5  22      111.67      131.98     12.52 o 
   2   5  22        1.94        5.98      5.40 o 
   3   5  22        1.23        2.74      7.00 o 
   4   5  22       15.60       30.37      7.29 o 
   5   5  22        0.18        3.40      7.77 o 
  -4   6  22        0.05       15.20      8.04 o 
  -3   6  22       17.13        4.19      7.51 o 
  -2   6  22       35.16       55.57      6.44 o 
  -1   6  22       27.45       22.38      5.38 o 
   0   6  22       38.05       42.41      7.53 o 
   1   6  22       30.23       28.20      6.58 o 
   2   6  22        4.37       17.86      6.79 o 
   3   6  22        1.96        3.78     11.45 o 
  -1   7  22       17.98       15.89      6.45 o 
   0   7  22        0.00        0.27      9.25 o 
   1   7  22       42.09       37.64     11.42 o 
  -7   1  23       18.94       17.75      5.88 o 
  -6   1  23        3.87        5.17      3.74 o 
  -5   1  23        4.62        4.98      3.35 o 
  -4   1  23       40.64       40.15      3.65 o 
  -3   1  23       72.96       72.37      3.88 o 
  -2   1  23       17.64       15.91      3.51 o 
  -1   1  23        2.35        8.16      2.93 o 
   0   1  23      335.16      313.04      8.64 o 
   1   1  23      797.38      784.53     16.07 o 
   2   1  23       78.50       82.90      5.68 o 
   3   1  23       40.54       38.13      5.09 o 
   4   1  23       51.77       57.95      8.20 o 
   5   1  23        7.53       12.77      8.08 o 
   6   1  23      263.66      277.89     14.89 o 
   7   1  23        7.43        9.79     10.73 o 
  -7   2  23        0.96       -0.14      5.64 o 
  -6   2  23        7.97        7.77      5.21 o 
  -5   2  23       78.33       76.58      5.38 o 
  -4   2  23        0.03        1.15      3.55 o 
  -3   2  23        1.35        2.48      3.37 o 
  -2   2  23        3.66       -0.96      3.04 o 
  -1   2  23       62.38       62.48      4.04 o 
   0   2  23      293.68      300.76      8.73 o 
   1   2  23      219.33      221.27     12.62 o 
   2   2  23      176.59      185.09      7.56 o 
   3   2  23      187.71      179.99      7.84 o 
   4   2  23      292.24      299.32     10.16 o 
   5   2  23        4.73        5.51      5.32 o 
   6   2  23       83.53       94.40      8.83 o 
  -7   3  23        0.46        9.40      9.18 o 
  -6   3  23       10.63        8.37      5.57 o 
  -5   3  23      106.78      121.20      6.42 o 
  -4   3  23        2.11        4.32      5.34 o 
  -3   3  23        2.23        0.64      3.52 o 
  -2   3  23       32.28       36.99      4.10 o 
  -1   3  23        0.36       -3.80      3.08 o 
   0   3  23       45.10       34.88      5.62 o 
   1   3  23        3.44        3.31      4.16 o 
   2   3  23       39.57       39.23      5.01 o 
   3   3  23        0.12       -1.62      4.31 o 
   4   3  23       60.00       51.40      9.47 o 
   5   3  23       27.46       31.03      7.21 o 
   6   3  23       27.79       36.48     16.93 o 
  -6   4  23        5.37        8.05      7.19 o 
  -5   4  23        4.35        6.11      5.48 o 
  -4   4  23       13.34       21.23      4.64 o 
  -3   4  23        7.57       -1.35      4.36 o 
  -2   4  23        1.25       -2.96      4.30 o 
  -1   4  23       48.40       56.75      4.28 o 
   0   4  23        5.67       14.36      4.62 o 
   1   4  23       51.02       65.80      8.12 o 
   2   4  23       55.41       79.67      7.42 o 
   3   4  23       43.77       43.26      6.87 o 
   4   4  23       35.66       35.34      6.91 o 
   5   4  23       31.92       26.33      7.53 o 
  -5   5  23       29.05       24.05     18.24 o 
  -4   5  23        0.13        4.61      7.18 o 
  -3   5  23        6.04        4.82      5.65 o 
  -2   5  23        6.17       11.59      4.54 o 
  -1   5  23       17.71       25.50      4.10 o 
   0   5  23       43.63       43.03      6.53 o 
   1   5  23        7.75        6.22      5.47 o 
   2   5  23       93.38      109.72      8.95 o 
   3   5  23       10.72       12.67      6.60 o 
   4   5  23       23.13       -1.86      6.56 o 
  -4   6  23        0.31       11.50     18.62 o 
  -3   6  23        1.93        0.67      7.55 o 
  -2   6  23        3.58       -1.34      5.68 o 
  -1   6  23       14.81       20.45      6.64 o 
   0   6  23        8.34       14.79      6.46 o 
   1   6  23       15.47       15.41     11.18 o 
   2   6  23        6.85       10.91      6.88 o 
   3   6  23        2.79       -6.44      7.28 o 
  -7   0  24       18.20       20.20      6.31 o 
  -6   0  24        5.12       -1.18      4.72 o 
  -5   0  24       50.91       73.05      8.93 o 
  -4   0  24       10.03       16.57      4.26 o 
  -3   0  24       48.19       43.64      4.47 o 
  -2   0  24      162.21      173.40      6.20 o 
  -1   0  24      304.81      317.96     17.91 o 
   0   0  24       20.97       20.29      9.22 o 
   1   0  24      765.56      724.06     16.46 o 
   2   0  24        0.08       -0.03      8.69 o 
   3   0  24        0.03      -10.32      8.77 o 
   4   0  24      214.62      245.82     18.07 o 
   5   0  24        1.89      -10.94     10.46 o 
   6   0  24       71.37      135.66     17.40 o 
  -7   1  24       13.08       23.76      6.15 o 
  -6   1  24        5.70       13.51      4.45 o 
  -5   1  24       45.93       43.35      4.09 o 
  -4   1  24       22.77       28.93      3.57 o 
  -3   1  24        8.17       12.39      3.51 o 
  -2   1  24       18.61       19.20      3.35 o 
  -1   1  24       11.38        8.11      5.54 o 
   0   1  24      116.04      112.91      8.45 o 
   1   1  24      187.23      205.17      8.14 o 
   2   1  24        7.51        2.97      4.22 o 
   3   1  24       92.83       95.79      6.45 o 
   4   1  24      162.03      184.55     27.92 o 
   5   1  24       89.44       94.24     10.38 o 
   6   1  24       45.43       51.60     10.56 o 
  -7   2  24        2.65        2.56      5.88 o 
  -6   2  24        7.97        7.39      4.73 o 
  -5   2  24        9.23        5.63      4.23 o 
  -4   2  24        2.81       -1.39      3.61 o 
  -3   2  24        0.03        0.15      3.46 o 
  -2   2  24        0.23        2.52      3.28 o 
  -1   2  24       71.37       59.07      6.96 o 
   0   2  24       19.90       34.28      5.20 o 
   1   2  24        2.35       12.71      4.37 o 
   2   2  24       13.28       17.66      4.62 o 
   3   2  24        0.71        7.42      4.70 o 
   4   2  24       56.21       68.58      6.71 o 
   5   2  24       19.51       21.38      6.77 o 
   6   2  24        0.88        3.40      6.30 o 
  -6   3  24        1.03        6.18      5.60 o 
  -5   3  24        8.63        6.16      4.55 o 
  -4   3  24        0.40       -0.92      7.14 o 
  -3   3  24        0.00       -0.87      3.58 o 
  -2   3  24        2.53        3.52      3.55 o 
  -1   3  24        0.00        0.70      4.15 o 
   0   3  24       10.82        5.55      4.28 o 
   1   3  24      190.16      193.29      7.87 o 
   2   3  24       15.14       27.24      4.92 o 
   3   3  24       17.31       21.95      5.10 o 
   4   3  24        0.36        0.18      5.06 o 
   5   3  24       63.88       69.57     10.62 o 
   6   3  24        7.58        7.34      7.72 o 
  -6   4  24        0.17      -10.67      7.11 o 
  -5   4  24       67.75       75.45      6.85 o 
  -4   4  24       18.09       19.90      5.38 o 
  -3   4  24       21.55       25.34      9.19 o 
  -2   4  24        6.75       11.60      4.68 o 
  -1   4  24        0.50        7.19      4.43 o 
   0   4  24       45.65       49.76      6.34 o 
   1   4  24       51.88       60.80      6.40 o 
   2   4  24        5.77       12.61      5.55 o 
   3   4  24        2.04       -4.75      5.70 o 
   4   4  24       10.61       20.52      6.87 o 
   5   4  24       44.07       42.18     16.41 o 
  -5   5  24        1.64       -4.28     24.21 o 
  -4   5  24       24.36       20.91      9.71 o 
  -3   5  24        9.92       14.15      6.16 o 
  -2   5  24        0.42       -1.31      4.37 o 
  -1   5  24       36.92       35.35      4.78 o 
   0   5  24        9.29       23.97     10.59 o 
   1   5  24        0.39       -1.39      5.73 o 
   2   5  24       74.44       81.23      8.03 o 
   3   5  24       67.79       67.01      8.25 o 
   4   5  24       53.02       41.88      8.57 o 
  -3   6  24        2.97        5.86     12.56 o 
  -2   6  24       18.68       12.34      7.71 o 
  -1   6  24       14.90       14.21     10.21 o 
   0   6  24       15.78       33.16      7.11 o 
   1   6  24       66.52       64.26      8.34 o 
   2   6  24        9.25        9.18      7.16 o 
  -7   1  25       12.70       24.84      6.59 o 
  -6   1  25        6.19        6.20      4.57 o 
  -5   1  25       19.00       21.96      4.17 o 
  -4   1  25       14.87       26.36      3.58 o 
  -3   1  25       15.65       17.82      3.78 o 
  -2   1  25       25.48       22.45      3.66 o 
  -1   1  25       47.26       46.06      9.69 o 
   0   1  25        9.36       13.30      6.26 o 
   1   1  25        1.67        4.20      4.08 o 
   2   1  25        2.63        4.87      4.42 o 
   3   1  25      109.23      124.83     10.20 o 
   4   1  25        0.64        1.03      4.94 o 
   5   1  25      168.61      194.78     13.04 o 
   6   1  25       43.77       78.57     11.43 o 
  -7   2  25       16.40       10.71      7.75 o 
  -6   2  25        0.62       -1.85      4.67 o 
  -5   2  25        1.53       -2.29      4.07 o 
  -4   2  25        8.50       -1.27      3.79 o 
  -3   2  25        2.46        4.96      3.56 o 
  -2   2  25      107.43      106.75      5.19 o 
  -1   2  25        0.01       13.72      6.94 o 
   0   2  25       19.13       19.10      6.01 o 
   1   2  25        0.21       -1.58      4.25 o 
   2   2  25        1.89       -1.14      4.49 o 
   3   2  25       24.27       24.81      5.51 o 
   4   2  25        6.36       10.46      5.27 o 
   5   2  25       13.43       16.62      5.93 o 
   6   2  25       81.55       82.27      8.16 o 
  -6   3  25        0.03        5.68      5.84 o 
  -5   3  25        0.20        5.63      4.62 o 
  -4   3  25       22.17       23.25      4.53 o 
  -3   3  25       54.13       62.32      5.02 o 
  -2   3  25      151.25      158.97      6.38 o 
  -1   3  25       17.10       14.31      5.80 o 
   0   3  25       51.92       52.62      5.47 o 
   1   3  25      227.24      225.93      8.50 o 
   2   3  25      111.78      123.33      7.11 o 
   3   3  25        2.71        9.86      4.99 o 
   4   3  25        4.87       13.23      6.29 o 
   5   3  25       46.47       40.49     13.97 o 
  -5   4  25       23.60       32.96      5.53 o 
  -4   4  25       27.97       33.34      5.68 o 
  -3   4  25       13.33       29.02     11.46 o 
  -2   4  25        6.01       10.60      4.70 o 
  -1   4  25      113.56      130.03     10.00 o 
   0   4  25        1.05       -3.02      4.52 o 
   1   4  25        5.47        7.58      4.92 o 
   2   4  25        0.25        2.70      5.78 o 
   3   4  25        0.30        9.78      6.25 o 
   4   4  25      108.76      123.72      9.96 o 
  -4   5  25        6.04       10.13      7.14 o 
  -3   5  25       11.60       11.72     11.46 o 
  -2   5  25        0.17       -0.50      5.54 o 
  -1   5  25        3.58        9.65      8.71 o 
   0   5  25       16.22       15.27      7.80 o 
   1   5  25        0.36        9.38      8.16 o 
   2   5  25        5.87        4.01      6.34 o 
   3   5  25       27.37       24.79      7.56 o 
  -2   6  25       26.78       32.71     11.61 o 
  -1   6  25        2.00       -4.93      9.46 o 
   0   6  25       45.32       51.67      7.89 o 
   1   6  25       34.20       34.25      7.70 o 
  -7   0  26        8.21        5.51      8.36 o 
  -6   0  26       10.41       11.75      7.14 o 
  -5   0  26        0.12        3.38      4.70 o 
  -4   0  26       39.07       48.56      5.27 o 
  -3   0  26        3.75        6.94      4.04 o 
  -2   0  26       97.39       93.44      7.21 o 
  -1   0  26       87.71       80.94     11.50 o 
   0   0  26        0.17        1.88      8.23 o 
   1   0  26      343.56      371.34     20.05 o 
   2   0  26       96.21       85.84     12.73 o 
   3   0  26       82.35       83.19     13.03 o 
   4   0  26      256.49      263.56     19.33 o 
   5   0  26      205.66      216.22     19.46 o 
   6   0  26        0.62        8.61     14.37 o 
  -6   1  26        0.02        7.92      4.60 o 
  -5   1  26       11.82       15.69      5.17 o 
  -4   1  26        3.17        2.77      3.86 o 
  -3   1  26        0.72       -5.01      3.48 o 
  -2   1  26        7.76        2.59      3.52 o 
  -1   1  26       86.84       98.54      8.41 o 
   0   1  26       32.76       36.96      6.58 o 
   1   1  26       33.13       37.49      7.11 o 
   2   1  26       54.51       57.93      5.69 o 
   3   1  26        0.01        4.06      4.87 o 
   4   1  26       31.70       34.84      5.79 o 
   5   1  26        4.86       18.70      6.98 o 
   6   1  26       22.02       20.38      7.06 o 
  -6   2  26        0.35        1.81      4.96 o 
  -5   2  26        2.00        3.89      4.40 o 
  -4   2  26        7.16        6.50      4.63 o 
  -3   2  26        1.54        3.22      3.74 o 
  -2   2  26        8.60        5.51      4.94 o 
  -1   2  26      264.74      267.57     12.22 o 
   0   2  26        0.05       -8.01      5.34 o 
   1   2  26      153.10      160.43      7.87 o 
   2   2  26       48.58       48.04      5.61 o 
   3   2  26       48.73       52.95      5.95 o 
   4   2  26        4.78        8.45      5.27 o 
   5   2  26        1.13        1.14      5.93 o 
  -6   3  26        3.11        8.95      6.33 o 
  -5   3  26        0.19       -3.50      5.67 o 
  -4   3  26        1.66        6.64      4.44 o 
  -3   3  26        0.12       -0.38      5.03 o 
  -2   3  26        1.21       -1.24      4.89 o 
  -1   3  26        0.00        2.79      9.87 o 
   0   3  26       20.26       20.87      6.31 o 
   1   3  26       12.43       20.32      4.96 o 
   2   3  26        5.12       11.11      4.95 o 
   3   3  26        3.83       15.66      5.30 o 
   4   3  26       24.62       25.36      7.22 o 
   5   3  26       23.74       29.27     20.36 o 
  -5   4  26        0.13        6.05      5.24 o 
  -4   4  26       11.99        9.46      5.44 o 
  -3   4  26        0.00        2.55      4.78 o 
  -2   4  26       26.78       33.76      5.87 o 
  -1   4  26       92.96      101.26      8.70 o 
   0   4  26       22.85       22.42      5.42 o 
   1   4  26       53.79       50.11      6.05 o 
   2   4  26       87.73       85.01     11.57 o 
   3   4  26       53.64       50.34     20.01 o 
   4   4  26       12.36        7.91      8.79 o 
  -4   5  26       12.83       17.80     11.14 o 
  -3   5  26        7.09        2.07      7.12 o 
  -2   5  26        0.39       -1.24      9.21 o 
  -1   5  26        1.11       10.91      9.03 o 
   0   5  26        2.45       11.25      9.93 o 
   1   5  26       11.12        3.55      6.40 o 
   2   5  26       16.09       29.61      7.48 o 
   3   5  26        1.73       -0.60      6.97 o 
  -6   1  27        2.15       13.61      4.98 o 
  -5   1  27        4.64        2.89      5.19 o 
  -4   1  27       23.72       22.89      5.35 o 
  -3   1  27       15.19        8.07      4.72 o 
  -2   1  27        1.46        6.07      9.77 o 
  -1   1  27        3.48       10.81      6.84 o 
   0   1  27        0.00        7.03      5.87 o 
   1   1  27       40.11       54.90      7.85 o 
   2   1  27      209.10      232.81     16.18 o 
   3   1  27       27.85       22.91      5.59 o 
   4   1  27        0.51       -6.98      5.20 o 
   5   1  27      254.96      286.41     13.42 o 
  -6   2  27       12.90       11.81      5.92 o 
  -5   2  27        0.14       -2.17      4.59 o 
  -4   2  27       23.20       31.96      4.81 o 
  -3   2  27        8.43       16.28      4.13 o 
  -2   2  27        0.58       -0.82      5.57 o 
  -1   2  27       99.83       98.91      8.91 o 
   0   2  27      121.24      126.75     18.26 o 
   1   2  27       19.56       24.28      6.71 o 
   2   2  27        0.00        3.32      4.73 o 
   3   2  27        1.74       -2.26      5.16 o 
   4   2  27       14.85       18.12      5.94 o 
   5   2  27       24.71       43.13      7.17 o 
  -5   3  27        8.74       12.30      5.18 o 
  -4   3  27        2.09        6.85      4.64 o 
  -3   3  27        9.55        4.02      4.24 o 
  -2   3  27       11.53       13.25      6.33 o 
  -1   3  27       26.16       32.12      7.17 o 
   0   3  27       34.40       25.98      6.71 o 
   1   3  27       32.25       45.44      6.84 o 
   2   3  27       14.20        8.38      5.13 o 
   3   3  27      154.82      157.09      8.48 o 
   4   3  27       74.65       61.25      8.52 o 
  -4   4  27        3.70       10.76      5.61 o 
  -3   4  27        1.17        2.53      5.06 o 
  -2   4  27       28.59       48.05      7.75 o 
  -1   4  27        0.04        5.66      6.65 o 
   0   4  27        4.84       11.14      6.52 o 
   1   4  27       37.95       60.42      7.61 o 
   2   4  27       10.33       23.02      6.91 o 
   3   4  27       17.58       24.03      7.16 o 
  -3   5  27        2.91      -10.60      7.18 o 
  -2   5  27        8.49       11.07      9.33 o 
  -1   5  27       41.87       52.76     11.39 o 
   0   5  27       26.33       38.34     10.99 o 
   1   5  27        0.29        5.89      6.58 o 
   2   5  27        0.03       -8.95      6.48 o 
  -6   0  28        0.73       -8.70      5.80 o 
  -5   0  28       27.57       32.64      5.90 o 
  -4   0  28        2.12       -2.46      4.56 o 
  -3   0  28       78.82       74.86      5.68 o 
  -2   0  28       36.36       49.25     11.18 o 
  -1   0  28       44.39       13.91      9.36 o 
   0   0  28        2.65       -5.04      8.82 o 
   1   0  28        6.25       -2.28      9.14 o 
   2   0  28        3.05        5.98      9.89 o 
   3   0  28       27.88       28.36     11.50 o 
   4   0  28      108.17      131.39     16.94 o 
   5   0  28        0.34       -0.05     12.76 o 
  -6   1  28        0.80        4.14      5.03 o 
  -5   1  28        6.83        8.64      4.38 o 
  -4   1  28       19.55       24.59      4.23 o 
  -3   1  28       14.13       17.65      5.14 o 
  -2   1  28        2.54        3.73      8.74 o 
  -1   1  28       18.52       16.72      6.67 o 
   0   1  28       62.91       60.15      7.83 o 
   1   1  28        6.68       11.85      6.96 o 
   2   1  28       13.84       22.19      7.64 o 
   3   1  28        0.74        4.74      5.27 o 
   4   1  28        1.18        4.49      5.69 o 
   5   1  28        0.09        9.20      6.19 o 
  -5   2  28        0.39       -6.99      4.66 o 
  -4   2  28       39.63       43.12      5.33 o 
  -3   2  28       15.11       21.54      4.45 o 
  -2   2  28        0.01        0.06      6.13 o 
  -1   2  28       36.60       32.37      7.25 o 
   0   2  28       76.45       88.03      8.72 o 
   1   2  28        7.77       21.72      7.07 o 
   2   2  28        6.65        3.10      5.21 o 
   3   2  28        2.48        3.04      5.63 o 
   4   2  28       21.29       21.91      6.47 o 
  -5   3  28        0.67       -4.90      4.99 o 
  -4   3  28       10.88        9.70      4.83 o 
  -3   3  28        1.12       -1.71      5.16 o 
  -2   3  28       11.78        6.03      6.39 o 
  -1   3  28       22.66       34.07      7.34 o 
   0   3  28        0.51        2.84      6.91 o 
   1   3  28       41.39       43.64      7.68 o 
   2   3  28       48.69       59.64      7.44 o 
   3   3  28       16.52       32.04      6.09 o 
   4   3  28        2.34        0.99      6.84 o 
  -4   4  28        3.72        3.71      5.69 o 
  -3   4  28        0.09        0.09      5.62 o 
  -2   4  28        2.95        1.96      6.84 o 
  -1   4  28        0.48        0.70      7.13 o 
   0   4  28       27.16       33.67      7.70 o 
   1   4  28        1.36        6.72      7.28 o 
   2   4  28       25.07       27.63      7.11 o 
   3   4  28        4.02       11.01      7.16 o 
  -2   5  28        9.24       -2.26      7.92 o 
  -1   5  28       35.68       33.83     11.42 o 
   0   5  28       65.70       89.76     13.54 o 
   1   5  28       28.28       42.28      7.83 o 
  -5   1  29        0.71        3.70      4.55 o 
  -4   1  29        5.68        8.19      4.24 o 
  -3   1  29        5.50        7.24      6.45 o 
  -2   1  29       24.98       20.84      7.02 o 
  -1   1  29        1.94       -1.32      6.27 o 
   0   1  29       17.14       16.26      6.80 o 
   1   1  29       17.60       20.93      7.33 o 
   2   1  29       34.41       35.06      8.05 o 
   3   1  29        8.81       23.94      6.10 o 
   4   1  29        0.81       -1.85      5.94 o 
  -5   2  29        0.74       -7.31      5.48 o 
  -4   2  29        0.84       -1.73      4.78 o 
  -3   2  29        5.48        2.51      6.87 o 
  -2   2  29        0.21       -5.73      6.14 o 
  -1   2  29        5.41        3.82      9.53 o 
   0   2  29       65.86       71.17      8.57 o 
   1   2  29       61.64       54.99      8.34 o 
   2   2  29       64.33       67.24      8.80 o 
   3   2  29      110.23      126.15      8.35 o 
   4   2  29        0.10       -3.66      6.25 o 
  -4   3  29        6.03        9.60      5.26 o 
  -3   3  29       12.25        4.29      7.52 o 
  -2   3  29       49.64       61.39      8.93 o 
  -1   3  29        7.07       19.04      7.18 o 
   0   3  29        2.33       -1.07      7.04 o 
   1   3  29       60.02       56.58      8.47 o 
   2   3  29        1.27        8.72      8.73 o 
   3   3  29        5.38       11.50      6.22 o 
  -3   4  29        1.02       -1.51      7.56 o 
  -2   4  29        5.97        5.34     14.29 o 
  -1   4  29       11.21        7.62      7.62 o 
   0   4  29       75.97       87.92      9.57 o 
   1   4  29       24.02       19.76     10.91 o 
   2   4  29        4.64        7.46      8.50 o 
  -5   0  30        5.91        7.77      5.86 o 
  -4   0  30        0.99        4.10      5.16 o 
  -3   0  30        7.82        2.28      8.95 o 
  -2   0  30       16.05       33.08     11.53 o 
  -1   0  30        0.04        8.63      9.87 o 
   0   0  30        0.58        4.58     10.16 o 
   1   0  30       46.44       53.14     12.39 o 
   2   0  30        8.52        3.32     10.72 o 
   3   0  30       23.68        9.25     11.80 o 
   4   0  30      161.60      149.92     13.40 o 
  -5   1  30        6.09        7.90      4.91 o 
  -4   1  30        3.80       12.14      4.49 o 
  -3   1  30        5.09        8.17      7.07 o 
  -2   1  30       13.01       19.30     12.05 o 
  -1   1  30        0.64        3.24      6.89 o 
   0   1  30       18.96       20.34      7.12 o 
   1   1  30       10.67       24.32      8.11 o 
   2   1  30       73.20       81.07      9.80 o 
   3   1  30       63.32       69.04     10.10 o 
   4   1  30       67.49       97.62      8.48 o 
  -4   2  30        1.13        1.28      5.75 o 
  -3   2  30        7.98       20.54      7.79 o 
  -2   2  30       24.06       24.64      7.64 o 
  -1   2  30        0.69        6.31      8.19 o 
   0   2  30       27.41       19.42      7.39 o 
   1   2  30        0.00        4.37      6.99 o 
   2   2  30       21.81       31.54      8.44 o 
   3   2  30        2.69       12.24      6.22 o 
  -3   3  30       12.73        6.35      7.62 o 
  -2   3  30        0.02        5.56      7.46 o 
  -1   3  30        0.78        5.09      7.16 o 
   0   3  30        0.55      -10.40      6.93 o 
   1   3  30       44.17       51.40      8.84 o 
   2   3  30        9.67       17.97      8.20 o 
  -2   4  30       79.81       90.87     10.35 o 
  -1   4  30       22.50       30.55      8.83 o 
   0   4  30        4.91       16.10      7.96 o 
   1   4  30        8.84       24.69     11.98 o 
  -4   1  31        1.24        2.76      7.86 o 
  -3   1  31        1.02       -2.64      8.47 o 
  -2   1  31       30.94       25.63      8.98 o 
  -1   1  31       20.13       29.07     13.90 o 
   0   1  31        1.81        4.06      7.29 o 
   1   1  31        1.37        2.57      7.89 o 
   2   1  31        0.22        8.55      8.39 o 
   3   1  31        0.24        5.82      8.69 o 
  -4   2  31        6.41       10.08     10.79 o 
  -3   2  31        0.00        3.49      7.52 o 
  -2   2  31        2.74        7.09      7.26 o 
  -1   2  31        9.15       12.06      7.48 o 
   0   2  31        1.94       12.09      7.47 o 
   1   2  31       59.44       54.09      8.82 o 
   2   2  31        5.29       11.75      8.00 o 
  -3   3  31       12.38       10.47     11.66 o 
  -2   3  31        7.82        7.59     10.13 o 
  -1   3  31       26.73       31.93      8.10 o 
   0   3  31       23.54       29.00      9.45 o 
   1   3  31        8.58       20.51     11.43 o 
  -3   0  32        0.28       11.18     10.59 o 
  -2   0  32       30.89       32.25     12.68 o 
  -1   0  32       48.22       63.24     14.80 o 
   0   0  32       63.95       71.13     14.08 o 
   1   0  32        0.01       -4.10     11.13 o 
   2   0  32       38.92       45.47     13.70 o 
  -3   1  32        0.13       -4.35      7.77 o 
  -2   1  32        3.60        4.23      7.56 o 
  -1   1  32        1.32        8.19      7.70 o 
   0   1  32        1.23       -1.90      7.67 o 
   1   1  32       28.47       33.58      9.16 o 
   2   1  32        2.14       -0.52      8.80 o 
  -3   2  32        0.07        1.03      8.19 o 
  -2   2  32        0.06       -4.45     14.71 o 
  -1   2  32        1.03       -3.55     12.27 o 
   0   2  32        1.94       -0.39      7.97 o 
   1   2  32       39.33       50.73      9.16 o 
  -2   1  33        5.19        7.63      9.05 o 
  -1   1  33        1.74        3.40      7.78 o 
   0   1  33       29.81       22.50      8.94 o 
   1   1  33       23.55       21.42      9.17 o 
                                                 
